# Supplementary material for: Crystal structure of C-2-benzo­thia­zole-N-methyl­nitrone
Source: Acta Crystallogr E Crystallogr Commun. 2015 Jul 17;71(Pt 8):o578–9. doi: 10.1107/S2056989015013262 (PMC4571406; doi:10.1107/S2056989015013262)
Supplement: Supplementary file 1 [file e-71-0o578-sup1.cif]

##############################################################################
#                                                                            #
# This CIF contains the data in a paper accepted for publication in          #
# Acta Crystallographica Section E. It conforms to the requirements of       #
# Notes for Authors for Acta Crystallographica Section E, and has been       #
# peer reviewed under the auspices of the IUCr Commission on Journals.       #
#                                                                            #
# Full details of the Crystallographic Information File format               #
# are given in the paper "The Crystallographic Information File (CIF):       #
# a New Standard Archive File for Crystallography" by S. R. Hall, F. H.      #
# Allen and I. D. Brown [Acta Cryst. (1991), A47, 655-685].                  #
#                                                                            #
# The current version of the core CIF dictionary is obtainable from          #
# ftp://ftp.iucr.org/pub/cif_core.dic.                                       #
#                                                                            #
# Software is freely available for graphical display of the structure(s)     #
# in this CIF. For information consult the CIF software page                 #
# http://www.iucr.org/resources/cif/software.                                #
#                                                                            #
# This file may be used for bona fide research purposes within the           #
# scientific community so long as proper attribution is given to the journal # 
# article from which it was obtained.                                        #
#                                                                            #
##############################################################################
data_I
_database_code_depnum_ccdc_archive 'CCDC 1411951'
_audit_creation_method
;
Olex2 1.2
(compiled 2015.01.26 svn.r3150 for OlexSys, GUI svn.r4998)
;
_journal_date_recd_electronic     2015-06-23
_journal_date_accepted     2015-07-10
_journal_name_full     'Acta Crystallographica, Section E'
_journal_year     2015
_journal_volume     71
_journal_issue      8
_journal_page_first     o578
_journal_page_last     o579
_journal_paper_category     HO
_journal_paper_doi     10.1107/S2056989015013262
_journal_coeditor_code     RZ5162
_publ_contact_author_name     'Roman Doroschuk'
_publ_contact_author_address
;
Department of Inorganic Chemistry
Taras Shevchenko National University of Kyiv
64, Volodymyrska Str.
01033 Kyiv
Ukraine
;
_publ_contact_author_email     'rdoroschuk@ukr.net'
_publ_contact_author_fax     ?
_publ_contact_author_phone     '+380 44 239 33 92'
_publ_section_title
;
Crystal structure of <i>C</i>-2-benzothiazole-<i>N</i>-methylnitrone
;
_publ_section_title_footnote     .
loop_
    _publ_author_name
    _publ_author_footnote
    _publ_author_address
    'Doroschuk, Roman' .
;
Department of Inorganic Chemistry
Taras Shevchenko National University of Kyiv
64 Volodymyrska Str.
01033 Kyiv
Ukraine
;
_chemical_name_systematic
;
<i>N</i>-[(Benzothiazol-2-yl)methylidene]methylamine
<i>N</i>-oxide
;
_chemical_name_common
;
<i>C</i>-2-Benzothiazole-<i>N</i>-methylnitrone
;
_chemical_formula_moiety     'C9 H8 N2 O S'
_chemical_formula_sum     'C9 H8 N2 O S'
_chemical_formula_iupac     'C9 H8 N2 O S'
_chemical_formula_weight     192.23
_chemical_melting_point     ?
_shelx_space_group_comment
;
The symmetry employed for this shelxl refinement is uniquely defined
by the following loop, which should always be used as a source of
symmetry information in preference to the above space-group names.
They are only intended as comments.
;
_space_group_crystal_system     triclinic
_space_group_name_H-M_alt     'P -1'
_space_group_name_Hall     '-P 1'
loop_
    _space_group_symop_operation_xyz
    'x, y, z'
    '-x, -y, -z'
_cell_length_a     5.5253(14)
_cell_length_b     7.4528(19)
_cell_length_c     10.839(4)
_cell_angle_alpha     83.51(2)
_cell_angle_beta     85.79(3)
_cell_angle_gamma     77.39(3)
_cell_volume     432.2(2)
_cell_formula_units_Z     2
_cell_measurement_reflns_used     110
_cell_measurement_theta_min     18.2
_cell_measurement_theta_max     8.2
_cell_measurement_temperature     294
_exptl_crystal_description     block
_exptl_crystal_colour     colourless
_exptl_crystal_size_max     0.4
_exptl_crystal_size_mid     0.3
_exptl_crystal_size_min     0.2
_exptl_crystal_density_diffrn     1.477
_exptl_crystal_density_meas     ?
_exptl_crystal_density_method     ?
_exptl_crystal_F_000     200
_exptl_absorpt_coefficient_mu     0.330
_exptl_absorpt_correction_type     multi-scan
_exptl_absorpt_process_details
;
(CrysAlis PRO; Agilent, 2011)
;
_shelx_estimated_absorpt_T_min     ?
_shelx_estimated_absorpt_T_max     ?
_exptl_absorpt_correction_T_min     0.423
_exptl_absorpt_correction_T_max     0.994
_diffrn_ambient_temperature     294
_diffrn_radiation_type     MoK\a
_diffrn_radiation_wavelength     0.71073
_diffrn_measurement_device_type     'Oxford Diffraction Xcalibur 3'
_diffrn_measurement_method     '\w scans'
_diffrn_detector_area_resol_mean     16.1827
_diffrn_reflns_number     3491
_diffrn_reflns_av_R_equivalents     0.0184
_diffrn_reflns_theta_min     2.815
_diffrn_reflns_theta_max     27.499
_diffrn_reflns_theta_full     25.242
_diffrn_measured_fraction_theta_max     0.974
_diffrn_measured_fraction_theta_full     0.970
_diffrn_reflns_limit_h_min     -7
_diffrn_reflns_limit_h_max     7
_diffrn_reflns_limit_k_min     -9
_diffrn_reflns_limit_k_max     9
_diffrn_reflns_limit_l_min     -14
_diffrn_reflns_limit_l_max     14
_refine_special_details     ?
_reflns_number_total     1933
_reflns_number_gt     1477
_reflns_threshold_expression     I>2\s(I)
_refine_ls_structure_factor_coef     Fsqd
_refine_ls_matrix_type     full
_refine_ls_R_factor_all     0.0457
_refine_ls_R_factor_gt     0.0329
_refine_ls_wR_factor_gt     0.0834
_refine_ls_wR_factor_ref     0.0866
_refine_ls_goodness_of_fit_ref     1.003
_refine_ls_restrained_S_all     1.003
_refine_ls_number_reflns     1933
_refine_ls_number_parameters     130
_refine_ls_number_restraints     0
_refine_ls_hydrogen_treatment     mixed
_refine_ls_weighting_scheme     calc
_refine_ls_weighting_details
                      'w=1/[\s^2^(Fo^2^)+(0.0521P)^2^] where P=(Fo^2^+2Fc^2^)/3'
_atom_sites_solution_hydrogens     geom
_atom_sites_solution_primary     direct
_atom_sites_solution_secondary     ?
_refine_ls_shift/su_max     0.000
_refine_ls_shift/su_mean     0.000
_refine_diff_density_max     0.236
_refine_diff_density_min     -0.190
_refine_ls_extinction_method     none
_refine_ls_extinction_coef     .
loop_
    _atom_type_symbol
    _atom_type_description
    _atom_type_scat_dispersion_real
    _atom_type_scat_dispersion_imag
    _atom_type_scat_source
    'C' 'C' 0.0033 0.0016
                         'International Tables Vol C Tables 4.2.6.8 and 6.1.1.4'
    'H' 'H' 0.0000 0.0000
                         'International Tables Vol C Tables 4.2.6.8 and 6.1.1.4'
    'N' 'N' 0.0061 0.0033
                         'International Tables Vol C Tables 4.2.6.8 and 6.1.1.4'
    'O' 'O' 0.0106 0.0060
                         'International Tables Vol C Tables 4.2.6.8 and 6.1.1.4'
    'S' 'S' 0.1246 0.1234
                         'International Tables Vol C Tables 4.2.6.8 and 6.1.1.4'
_computing_data_collection
;
CrysAlis PRO (Agilent, 2011)
;
_computing_cell_refinement
;
CrysAlis PRO (Agilent, 2011)
;
_computing_data_reduction
;
CrysAlis PRO (Agilent, 2011)
;
_computing_structure_solution
;
<i>SHELXT</i> (Sheldrick, 2015a)
;
_computing_structure_refinement
;
SHELXL2014 (Sheldrick, 2015b)
;
_computing_molecular_graphics
;
OLEX2 (Dolomanov <i>et al.</i>,  2009)
;
_computing_publication_material
;
OLEX2 (Dolomanov <i>et al.</i>,  2009)
;
loop_
    _atom_site_type_symbol
    _atom_site_label
    _atom_site_fract_x
    _atom_site_fract_y
    _atom_site_fract_z
    _atom_site_U_iso_or_equiv
    _atom_site_adp_type
    _atom_site_calc_flag
    _atom_site_occupancy
    _atom_site_disorder_assembly
    _atom_site_disorder_group
    O O1 0.0619(2) 0.21490(18) 0.72954(11) 0.0573(3) Uani d 1 . .
    S S1 0.22145(7) 0.17869(5) 0.49058(4) 0.04032(14) Uani d 1 . .
    N N1 -0.1621(2) 0.29247(17) 0.70659(12) 0.0406(3) Uani d 1 . .
    N N2 -0.1774(2) 0.33921(18) 0.37522(12) 0.0415(3) Uani d 1 . .
    C C1 -0.3325(3) 0.3346(3) 0.81411(16) 0.0536(4) Uani d 1 . .
    H H1A -0.2936 0.4351 0.8513 0.091(8) Uiso calc 1 . .
    H H1B -0.3159 0.2277 0.8738 0.078(7) Uiso calc 1 . .
    H H1C -0.5000 0.3688 0.7878 0.100(8) Uiso calc 1 . .
    C C2 -0.2414(3) 0.3343(2) 0.59501(14) 0.0402(3) Uani d 1 . .
    H H2 -0.4066 0.3938 0.5861 0.048(5) Uiso calc 1 . .
    C C3 -0.0891(3) 0.2941(2) 0.48533(14) 0.0366(3) Uani d 1 . .
    C C4 0.2333(3) 0.1897(2) 0.33030(14) 0.0368(3) Uani d 1 . .
    C C5 0.4328(3) 0.1236(2) 0.25071(15) 0.0423(4) Uani d 1 . .
    H H5 0.5858 0.0644 0.2813 0.049(5) Uiso calc 1 . .
    C C6 0.3978(3) 0.1484(2) 0.12546(16) 0.0470(4) Uani d 1 . .
    H H6 0.531(3) 0.098(2) 0.0729(18) 0.058(5) Uiso d 1 . .
    C C7 0.1702(3) 0.2371(2) 0.07882(15) 0.0503(4) Uani d 1 . .
    H H7 0.1516 0.2513 -0.0065 0.055(5) Uiso calc 1 . .
    C C8 -0.0273(3) 0.3040(2) 0.15698(15) 0.0483(4) Uani d 1 . .
    H H8 -0.1790 0.3640 0.1253 0.065(6) Uiso calc 1 . .
    C C9 0.0036(3) 0.2802(2) 0.28572(14) 0.0385(3) Uani d 1 . .
loop_
    _atom_site_aniso_label
    _atom_site_aniso_U_11
    _atom_site_aniso_U_22
    _atom_site_aniso_U_33
    _atom_site_aniso_U_12
    _atom_site_aniso_U_13
    _atom_site_aniso_U_23
    O1 0.0454(7) 0.0711(8) 0.0454(7) 0.0102(6) -0.0084(5) -0.0037(6)
    S1 0.0344(2) 0.0451(2) 0.0377(2) 0.00088(15) -0.00453(15) -0.00450(15)
    N1 0.0385(7) 0.0394(7) 0.0402(7) -0.0011(5) -0.0012(5) -0.0029(5)
    N2 0.0322(7) 0.0500(7) 0.0399(7) -0.0034(6) -0.0031(5) -0.0038(6)
    C1 0.0562(11) 0.0594(11) 0.0411(9) -0.0060(8) 0.0077(8) -0.0069(8)
    C2 0.0344(8) 0.0425(8) 0.0415(8) -0.0033(6) -0.0033(6) -0.0032(7)
    C3 0.0331(7) 0.0355(8) 0.0404(8) -0.0051(6) -0.0043(6) -0.0030(6)
    C4 0.0367(8) 0.0362(7) 0.0375(8) -0.0072(6) -0.0035(6) -0.0035(6)
    C5 0.0374(8) 0.0431(8) 0.0443(8) -0.0024(6) -0.0012(7) -0.0082(7)
    C6 0.0472(9) 0.0492(9) 0.0443(9) -0.0083(7) 0.0086(7) -0.0133(7)
    C7 0.0555(10) 0.0605(10) 0.0359(8) -0.0128(8) -0.0020(7) -0.0081(8)
    C8 0.0420(9) 0.0608(10) 0.0402(9) -0.0055(7) -0.0086(7) -0.0030(8)
    C9 0.0369(8) 0.0410(8) 0.0376(8) -0.0076(6) -0.0024(6) -0.0049(6)
_geom_special_details
;
All e.s.d.'s (except the e.s.d. in the dihedral angle between two l.s. planes)
are estimated using the full covariance matrix. The cell e.s.d.'s are taken
into account individually in the estimation of e.s.d.'s in distances, angles
and torsion angles; correlations between e.s.d.'s in cell parameters are only
used when they are defined by crystal symmetry. An approximate (isotropic)
treatment of cell e.s.d.'s is used for estimating e.s.d.'s involving l.s.
planes.
;
loop_
    _geom_bond_atom_site_label_1
    _geom_bond_atom_site_label_2
    _geom_bond_site_symmetry_2
    _geom_bond_distance
    _geom_bond_publ_flag
    O1 N1 . 1.2763(17) ?
    S1 C3 . 1.7456(16) ?
    S1 C4 . 1.7269(17) ?
    N1 C1 . 1.461(2) ?
    N1 C2 . 1.298(2) ?
    N2 C3 . 1.303(2) ?
    N2 C9 . 1.377(2) ?
    C1 H1A . 0.9600 ?
    C1 H1B . 0.9600 ?
    C1 H1C . 0.9600 ?
    C2 H2 . 0.9300 ?
    C2 C3 . 1.426(2) ?
    C4 C5 . 1.386(2) ?
    C4 C9 . 1.393(2) ?
    C5 H5 . 0.9300 ?
    C5 C6 . 1.371(2) ?
    C6 H6 . 0.934(19) ?
    C6 C7 . 1.389(3) ?
    C7 H7 . 0.9300 ?
    C7 C8 . 1.371(2) ?
    C8 H8 . 0.9300 ?
    C8 C9 . 1.405(2) ?
loop_
    _geom_angle_atom_site_label_1
    _geom_angle_atom_site_label_2
    _geom_angle_atom_site_label_3
    _geom_angle_site_symmetry_1
    _geom_angle_site_symmetry_3
    _geom_angle
    _geom_angle_publ_flag
    C4 S1 C3 . . 88.33(8) ?
    O1 N1 C1 . . 116.50(13) ?
    O1 N1 C2 . . 123.49(13) ?
    C2 N1 C1 . . 120.01(13) ?
    C3 N2 C9 . . 109.93(12) ?
    N1 C1 H1A . . 109.5 ?
    N1 C1 H1B . . 109.5 ?
    N1 C1 H1C . . 109.5 ?
    H1A C1 H1B . . 109.5 ?
    H1A C1 H1C . . 109.5 ?
    H1B C1 H1C . . 109.5 ?
    N1 C2 H2 . . 118.2 ?
    N1 C2 C3 . . 123.58(14) ?
    C3 C2 H2 . . 118.2 ?
    N2 C3 S1 . . 116.37(11) ?
    N2 C3 C2 . . 121.29(13) ?
    C2 C3 S1 . . 122.33(11) ?
    C5 C4 S1 . . 128.40(12) ?
    C5 C4 C9 . . 121.64(14) ?
    C9 C4 S1 . . 109.96(12) ?
    C4 C5 H5 . . 121.0 ?
    C6 C5 C4 . . 117.98(15) ?
    C6 C5 H5 . . 121.0 ?
    C5 C6 H6 . . 117.3(12) ?
    C5 C6 C7 . . 121.45(15) ?
    C7 C6 H6 . . 121.2(12) ?
    C6 C7 H7 . . 119.6 ?
    C8 C7 C6 . . 120.85(15) ?
    C8 C7 H7 . . 119.6 ?
    C7 C8 H8 . . 120.6 ?
    C7 C8 C9 . . 118.84(16) ?
    C9 C8 H8 . . 120.6 ?
    N2 C9 C4 . . 115.40(14) ?
    N2 C9 C8 . . 125.36(14) ?
    C4 C9 C8 . . 119.24(15) ?
loop_
    _geom_torsion_atom_site_label_1
    _geom_torsion_atom_site_label_2
    _geom_torsion_atom_site_label_3
    _geom_torsion_atom_site_label_4
    _geom_torsion_site_symmetry_1
    _geom_torsion_site_symmetry_2
    _geom_torsion_site_symmetry_3
    _geom_torsion_site_symmetry_4
    _geom_torsion
    _geom_torsion_publ_flag
    O1 N1 C2 C3 . . . . 1.7(2) ?
    S1 C4 C5 C6 . . . . 179.91(13) ?
    S1 C4 C9 N2 . . . . -0.08(17) ?
    S1 C4 C9 C8 . . . . -179.91(12) ?
    N1 C2 C3 S1 . . . . 1.4(2) ?
    N1 C2 C3 N2 . . . . -179.90(14) ?
    C1 N1 C2 C3 . . . . -178.46(14) ?
    C3 S1 C4 C5 . . . . 179.96(15) ?
    C3 S1 C4 C9 . . . . 0.38(11) ?
    C3 N2 C9 C4 . . . . -0.39(19) ?
    C3 N2 C9 C8 . . . . 179.43(15) ?
    C4 S1 C3 N2 . . . . -0.65(12) ?
    C4 S1 C3 C2 . . . . 178.11(13) ?
    C4 C5 C6 C7 . . . . 0.1(3) ?
    C5 C4 C9 N2 . . . . -179.70(14) ?
    C5 C4 C9 C8 . . . . 0.5(2) ?
    C5 C6 C7 C8 . . . . 0.4(3) ?
    C6 C7 C8 C9 . . . . -0.4(3) ?
    C7 C8 C9 N2 . . . . -179.78(15) ?
    C7 C8 C9 C4 . . . . 0.0(2) ?
    C9 N2 C3 S1 . . . . 0.71(17) ?
    C9 N2 C3 C2 . . . . -178.07(13) ?
    C9 C4 C5 C6 . . . . -0.5(2) ?
loop_
    _geom_hbond_atom_site_label_D
    _geom_hbond_atom_site_label_H
    _geom_hbond_atom_site_label_A
    _geom_hbond_site_symmetry_A
    _geom_hbond_distance_DH
    _geom_hbond_distance_HA
    _geom_hbond_distance_DA
    _geom_hbond_angle_DHA
    C5 H5 O1 2_656 0.93 2.53 3.331(2) 145
_shelx_hkl_file
;
   0   0  -2 22977.6 237.827   3
   0   0   2 23608.9 234.794   8
   0   0   3 51633.5 423.093   8
   0   0  -3 52237.5 430.156   3
   0   0  -4 41986.4 448.081   3
   0   0   4 42527.5 448.538   8
   0   0  -5 148175. 902.035   3
   0   0   5 146053. 900.708   8
   0   0  -6 17032.8 366.509   3
   0   0   6 16714.4 369.769   8
   0   0   7 1442.07 212.886   8
   0   0  -7 1565.73 189.926   3
   0   0  -8 24014.8 496.806   3
   0   0   8 25139.2 524.285   8
   0   0  -9 45939.4 724.348   3
   0   0   9 45197.8 725.354   8
   0   0  10 12216.1 440.448   8
   0   0 -10 12874.5 443.584   3
   0   0 -11 1526.13 252.678   3
   0   0 -12 3448.48 323.367   3
   0   0 -13 2316.87 332.070   3
   0   0 -14 1330.10 352.153   3
   0   0 -15 24.3993 343.705   3
   0   0  15 25.2345 264.830   1
   0   0  16 119.420 269.612   1
   0   0 -16 141.348 363.831   3
   0   1 -16 25.4724 365.387   3
   0   1 -15 729.944 346.020   3
   0   1 -14-16.2752 320.180   3
   0   1 -13 150.567 287.842   3
   0   1 -12 1341.89 309.449   3
   0   1 -11 280.087 236.085   3
   0   1 -10 2999.81 318.412   3
   0   1  -9 16835.4 487.188   3
   0   1  -8 5236.95 289.163   3
   0   1  -7-99.5897 179.217   3
   0  -1   6 1947.01 181.680   8
   0   1  -6 1782.66 199.460   3
   0  -1   5 65766.3 617.202   8
   0   1  -5 65914.0 633.067   3
   0  -1   4 58817.5 521.485   8
   0   1  -4 58570.0 533.629   3
   0   1  -4 58511.1 397.679   6
   0  -1   3 19024.5 565.027   7
   0   1  -3 47338.0 300.683   6
   0   1  -2 20752.4 184.080   6
   0  -1   2 21382.0 152.520   7
   0  -1   1 27417.8 238.325   0
   0  -1   1 28197.9 238.032   4
   0  -1   1 28732.0 184.957   7
   0  -1   0 32.4221 55.5557   4
   0  -1   0 2218.14 68.7399   7
   0  -1  -1 30252.8 234.823   7
   0  -1  -2 1632.67 118.144   3
   0   1   2 1434.51 105.488   8
   0   1   3 137965. 2651.86   8
   0  -1  -3 139055. 2679.52   3
   0  -1  -4 17548.7 306.241   3
   0   1   4 17411.6 304.277   8
   0  -1  -5 18145.7 334.118   3
   0   1   5 17864.5 341.959   8
   0  -1  -6 6076.27 257.864   3
   0   1   6 6390.03 249.663   8
   0   1   7 9401.15 311.135   8
   0  -1  -7 10246.5 340.060   3
   0  -1  -8 52524.5 719.403   3
   0   1   8 51326.4 714.056   8
   0  -1  -9 13028.6 424.297   3
   0   1   9 13048.4 436.430   8
   0   1  10 1706.50 258.918   8
   0  -1 -10 1854.83 278.286   3
   0  -1 -11 2377.81 314.074   3
   0   1  11 2248.98 283.958   8
   0   1  12 13686.9 521.653   8
   0  -1 -12 12532.0 494.657   3
   0  -1 -13 3706.16 391.163   3
   0  -1 -14 334.234 316.508   3
   0  -1 -15 507.506 317.655   3
   0   1  15 754.988 295.174   1
   0   1  16 538.470 295.051   1
   0  -1 -16 628.566 331.121   3
   0   1  17 718.397 338.174   1
   0   2 -16 189.735 379.243   3
   0   2 -15-24.8529 359.398   3
   0   2 -14 6541.85 493.471   3
   0   2 -13 4659.65 395.616   3
   0   2 -12 2968.52 323.051   3
   0   2 -11 1043.90 251.680   3
   0   2 -10 2468.55 273.048   3
   0   2  -9 12492.3 450.783   3
   0   2  -8 9940.08 368.746   3
   0   2  -7 2782.02 236.296   3
   0   2  -6 21555.2 307.706   6
   0   2  -6 21808.4 437.286   3
   0  -2   5 106637. 409.871   7
   0   2  -5 105359. 584.810   6
   0  -2   4 37408.5 266.606   7
   0   2  -4 37473.8 330.409   6
   0  -2   3 5693.21 195.542   0
   0   2  -3 5976.84 148.055   6
   0  -2   3 5989.83 125.802   7
   0  -2   2 6164.65 138.361   7
   0  -2   2 6275.53 208.910   0
   0  -2   2 6338.12 215.123   4
   0  -2   1 203182. 3274.60   0
   0  -2   1 206453. 2907.77   7
   0  -2   1 202867. 3225.03   4
   0  -2   0 987063. 6846.85   4
   0  -2   0 999999. 6993.79   0
   0  -2  -1 320.813 114.136   7
   0   2   2 204.426 94.2362   2
   0   2   3 3152.60 168.419   8
   0   2   4 14979.0 285.183   8
   0  -2  -5 47792.6 532.059   3
   0   2   5 48421.7 535.714   8
   0   2   6 1605.52 173.736   8
   0  -2  -6 1751.09 182.891   3
   0   2   7 244.041 181.801   8
   0  -2  -7 195.772 189.285   3
   0   2   8-39.9084 187.149   8
   0  -2  -8 374.960 178.930   3
   0  -2  -9 26144.8 568.041   3
   0   2   9 24917.3 553.715   8
   0   2  10 12391.1 433.707   8
   0  -2 -10 11881.7 425.744   3
   0   2  11 18.5154 244.969   8
   0  -2 -11 19.3397 240.379   3
   0   2  12 177.774 257.839   8
   0  -2 -12 39.6819 268.813   3
   0  -2 -13 868.602 311.187   3
   0   2  13 1023.51 271.053   8
   0  -2 -14 282.650 273.454   3
   0  -2 -15 266.672 327.163   3
   0   2  15 27.9667 278.014   1
   0   2  16 20.3012 275.081   1
   0   2  17-6.62957 329.045   1
   0  -3  15 477.353 309.841   0
   0   3 -15 525.757 389.096   3
   0   3 -14 141.980 351.774   3
   0   3 -13 956.759 349.074   3
   0   3 -12 499.654 287.450   3
   0   3 -11 3030.50 320.272   3
   0   3 -10 136.498 249.763   3
   0   3  -9 8.19227 223.090   3
   0   3  -8 2210.71 270.424   3
   0   3  -7 1002.55 136.790   6
   0   3  -6 5320.48 172.954   6
   0  -3   6 5766.78 288.108   0
   0  -3   5 70001.4 452.339   7
   0  -3   5 70955.2 759.556   0
   0   3  -5 69280.8 515.088   6
   0   3  -4 29255.8 332.612   6
   0  -3   4 29078.5 314.136   7
   0  -3   4 29232.4 473.173   0
   0  -3   3 433.708 81.1995   7
   0  -3   3 429.782 124.121   0
   0  -3   2 32284.1 359.322   7
   0  -3   2 32636.3 435.789   0
   0  -3   2 32181.3 425.471   4
   0  -3   1 10995.4 257.984   4
   0  -3   1 11806.6 235.149   7
   0  -3   1 11440.3 265.606   0
   0  -3   0 320.828 107.514   7
   0   3   0 356.583 69.6000   1
   0  -3   0 149.854 120.520   4
   0  -3   0 359.270 140.011   0
   0   3   1 399.647 86.1640   1
   0  -3  -1 434.928 115.138   4
   0  -3  -1 453.299 103.272   7
   0   3   2 13241.0 180.979   2
   0   3   3 82427.3 459.347   2
   0   3   3 81265.8 568.827   8
   0   3   4 66812.8 577.054   8
   0   3   5 54189.1 581.780   8
   0  -3  -6 2413.47 92.2253   5
   0   3   6 2926.66 219.825   8
   0   3   7 37575.8 586.160   8
   0   3   8 32348.0 594.059   8
   0   3   9 2457.01 264.557   8
   0   3  10 707.746 217.063   8
   0   3  11 4961.06 336.818   8
   0   3  12 9924.00 468.531   8
   0   3  13 4977.01 414.986   8
   0   3  14-30.7154 246.767   1
   0   3  14 135.630 282.867   8
   0   3  15 180.728 277.547   1
   0   3  16 609.532 302.999   1
   0   4 -15 2.67521 301.092   3
   0  -4  15 63.4800 309.294   0
   0  -4  14 2548.26 374.353   0
   0   4 -14 1945.22 399.348   3
   0   4 -13 189.818 335.704   3
   0  -4  13 476.586 307.552   0
   0   4 -12 193.093 280.379   3
   0  -4  12 303.410 243.742   0
   0   4 -11 34.7126 288.866   3
   0  -4  11-23.1260 227.080   0
   0   4 -10 124.332 230.242   3
   0  -4  10 230.661 199.538   0
   0   4  -9 176.108 207.062   3
   0  -4   9 122.980 219.108   0
   0  -4   8-57.2215 198.482   0
   0  -4   7 539.827 207.136   0
   0   4  -6 105.449 128.918   6
   0  -4   6 93.7815 184.851   0
   0  -4   5 8661.80 211.426   7
   0   4  -5 7915.20 227.780   6
   0  -4   5 8189.13 327.589   0
   0  -4   4 3920.30 164.332   7
   0  -4   4 3535.21 238.434   0
   0  -4   3 275.306 145.006   4
   0  -4   3 206.143 99.5967   7
   0  -4   3 203.457 140.847   0
   0  -4   2 34.9195 95.5267   7
   0  -4   2 133.139 159.584   4
   0  -4   2 3.83202 137.130   0
   0  -4   1 685.401 137.401   4
   0  -4   1 848.118 120.598   7
   0  -4   1 785.443 154.783   0
   0   4   0 1028.58 84.1690   1
   0  -4   0 1054.49 144.490   4
   0  -4   0 1135.81 167.939   0
   0  -4   0 1058.38 147.798   7
   0  -4  -1 3719.12 200.695   4
   0   4   1 4062.36 144.949   1
   0   4   2 3512.93 124.415   2
   0   4   2 3437.84 155.452   1
   0   4   3 22314.6 267.370   2
   0   4   3 22193.8 358.040   1
   0   4   4 4570.72 202.707   8
   0   4   4 4661.39 158.484   2
   0   4   5 10708.7 300.786   8
   0   4   6 1298.71 194.471   8
   0   4   7 11786.5 363.640   8
   0   4   8 20024.1 486.605   8
   0   4   9 3058.52 292.801   8
   0   4  10 934.555 246.460   8
   0   4  11 4614.58 337.548   8
   0   4  12 1139.15 272.604   8
   0   4  13 3522.00 377.292   8
   0   4  13 3595.78 340.612   1
   0   4  14 204.729 321.145   8
   0   4  14 103.589 283.382   1
   0   4  15-100.369 304.426   1
   0   4  16 793.895 346.246   1
   0  -5  14 69.1801 321.364   0
   0   5 -14-16.6832 279.511   3
   0  -5  13 439.851 303.070   0
   0   5 -13 437.972 354.861   3
   0  -5  12 1551.31 338.131   0
   0   5 -12 1894.95 358.854   3
   0   5 -11 1091.10 311.220   3
   0  -5  11 1003.89 298.821   0
   0   5 -10 226.595 264.457   3
   0  -5  10 304.676 227.556   0
   0   5  -9 2556.63 306.969   3
   0  -5   9 3207.56 294.681   0
   0  -5   8 3123.85 301.010   0
   0  -5   7 5354.40 315.401   0
   0  -5   6 6651.36 347.319   0
   0   5  -5 1709.86 167.783   6
   0  -5   5 2092.54 246.132   0
   0  -5   4 1302.10 207.060   0
   0  -5   3 696.192 207.484   4
   0  -5   3 555.930 191.407   0
   0  -5   2 17681.0 434.445   0
   0  -5   2 18051.9 430.362   4
   0  -5   1 9906.63 343.552   0
   0  -5   1 10141.0 326.373   4
   0  -5   0 277.576 172.949   0
   0   5   0 155.364 85.8418   1
   0  -5   0 59.0532 147.497   4
   0   5   1 187.172 97.1467   1
   0  -5  -1-51.1382 151.819   4
   0  -5  -2 8282.07 319.618   4
   0   5   2 8317.19 192.998   2
   0   5   2 8340.81 234.463   1
   0   5   3 1855.13 128.966   2
   0   5   3 2445.39 173.757   1
   0   5   4 3525.99 200.808   8
   0   5   4 3272.23 153.884   2
   0   5   4 3562.12 208.651   1
   0   5   5 9753.51 304.479   8
   0   5   5 8670.15 301.387   1
   0   5   6 53.3076 173.267   1
   0   5   6 47.2403 173.878   8
   0   5   7 12846.4 383.427   8
   0   5   8 70.8232 202.909   8
   0   5   9 12570.9 434.955   8
   0   5  10 253.726 235.404   8
   0   5  10 194.883 232.815   1
   0   5  11 8.47699 236.258   1
   0   5  11 104.259 247.272   8
   0   5  12 787.491 295.058   8
   0   5  12 894.992 284.603   1
   0   5  13 646.209 307.742   8
   0   5  13 758.280 309.408   1
   0   5  14-86.0807 260.001   1
   0   5  14-52.4590 317.316   8
   0   5  15-89.7416 328.818   1
   0   5  15 1.36738 347.504   8
   0   6 -13 17.8216 312.332   3
   0  -6  13 194.552 296.646   0
   0   6 -12-3.12645 330.996   3
   0  -6  12 3.61410 281.175   0
   0   6 -11 379.895 327.901   3
   0  -6  11 437.845 286.078   0
   0   6 -10 1471.33 340.977   3
   0  -6  10 1521.20 305.659   0
   0  -6   9 3051.41 335.577   0
   0  -6   8 351.271 214.480   0
   0  -6   7 293.015 205.091   0
   0  -6   6 9911.82 428.695   0
   0  -6   5 1718.91 234.746   0
   0  -6   4 1425.75 246.103   0
   0  -6   3 2416.89 268.033   0
   0  -6   3 2607.91 251.863   4
   0  -6   2 887.001 239.938   4
   0  -6   2 1021.49 219.976   0
   0  -6   1 26586.6 559.788   4
   0  -6   1 27082.4 569.272   0
   0  -6   0 26082.5 536.014   4
   0  -6  -1 7687.57 354.167   4
   0   6   1 7229.68 212.858   1
   0   6   2 15802.5 324.403   1
   0  -6  -2 14364.9 429.264   4
   0   6   3 18712.4 379.621   1
   0  -6  -3 18471.6 482.685   4
   0   6   4 519.629 160.202   1
   0  -6  -4 438.372 218.450   4
   0   6   4 578.515 158.221   8
   0   6   5 47.0995 156.387   8
   0   6   5 5.36558 153.165   1
   0   6   6 6887.65 299.499   8
   0   6   6 5979.93 296.746   1
   0   6   7 10981.5 369.390   8
   0   6   7 10776.4 396.999   1
   0   6   8 11737.1 432.546   1
   0   6   8 11245.8 400.963   8
   0   6   9-66.0495 195.280   1
   0   6   9 62.0239 225.622   8
   0   6  10 1130.78 264.693   1
   0   6  10 1031.49 262.726   8
   0   6  11 3112.00 336.840   8
   0   6  11 3500.52 349.600   1
   0   6  12 693.111 304.465   1
   0   6  12 937.224 309.098   8
   0   6  13 697.295 316.718   1
   0   6  13 655.591 316.274   8
   0   6  14 18.1260 313.053   1
   0   6  15 95.7077 320.061   8
   0   6  15 133.376 304.449   1
   0  -7  12 568.195 320.026   0
   0   7 -12 317.932 369.803   3
   0  -7  11-29.4752 303.389   0
   0   7 -11 80.9598 343.776   3
   0   7 -10 0.89144 304.155   3
   0  -7  10-37.3822 262.497   0
   0  -7   9 637.380 275.090   0
   0  -7   8 544.008 286.607   0
   0  -7   7 3001.79 321.953   0
   0  -7   6 15.0686 243.682   0
   0  -7   5 5067.04 346.094   0
   0  -7   4 510.803 212.431   0
   0  -7   3 59.6959 222.042   0
   0  -7   3 54.9774 231.109   4
   0  -7   2 748.435 238.475   0
   0  -7   2 927.863 244.499   4
   0  -7   1-33.7104 194.445   4
   0  -7   0 891.023 212.438   4
   0  -7  -1 169.744 200.806   4
   0  -7  -2 51.2744 213.880   4
   0  -7  -3 2916.58 294.478   4
   0  -7  -4 2178.60 283.108   4
   0   7   4 1996.07 204.181   1
   0  -7  -5 583.738 220.590   4
   0   7   5 888.082 189.006   1
   0   7   6 1504.47 218.589   1
   0   7   7 58.6499 187.408   1
   0   7   8 3486.77 297.572   1
   0   7   9 2934.09 317.954   1
   0   7  10 137.115 249.118   1
   0   7  11 796.391 291.922   1
   0   7  12 189.021 260.452   1
   0   7  13 93.9160 278.972   1
   0   7  14 281.541 243.179   1
   0   8 -11 634.825 383.793   3
   0   8 -10 529.678 358.315   3
   0  -8  10 463.524 329.937   0
   0  -8   9 751.893 322.194   0
   0  -8   8 277.081 276.621   0
   0  -8   7 627.021 287.562   0
   0  -8   6 6360.32 435.253   0
   0  -8   5 2696.25 357.557   0
   0  -8   4 2786.37 325.376   0
   0  -8   3 1268.27 300.836   0
   0  -8   3 1116.39 296.103   4
   0  -8   2 699.565 284.100   4
   0  -8   1 9429.10 454.358   4
   0  -8   0 6323.19 380.480   4
   0  -8  -1 3137.49 302.940   4
   0  -8  -2 3017.57 297.745   4
   0  -8  -3 1336.99 282.175   4
   0  -8  -4 2.21208 213.129   4
   0  -8  -5 939.434 247.167   4
   0  -8  -6 2366.23 338.753   4
   0   8   7 637.068 229.492   1
   0  -8  -7 417.293 267.598   4
   0   8   8 295.842 240.212   1
   0   8   9 400.496 262.609   1
   0   8  10 441.513 267.002   1
   0   8  12 138.132 294.568   1
   0   8  13-124.568 308.031   1
   0  -9   8 73.9983 341.220   0
   0  -9   7-99.0547 303.675   0
   0  -9   6 941.855 306.521   0
   0  -9   5 3088.65 394.301   0
   0  -9   4 692.423 283.200   0
   0  -9   3 456.851 294.542   4
   0  -9   2 374.512 297.263   4
   0  -9   1 835.786 276.982   4
   0  -9   0 373.036 284.970   4
   0  -9  -1 532.403 282.953   4
   0  -9  -2 1407.33 312.259   4
   0  -9  -3 918.370 285.237   4
   0  -9  -4 3105.69 362.520   4
   0  -9  -5 3607.95 393.283   4
   0  -9  -6 2744.49 359.901   4
   0  -9  -7 1881.87 341.415   4
   0  -9  -8 900.700 341.988   4
   0  -9  -9 369.371 288.755   4
   0  -9 -10 420.146 309.208   4
   0   9  11 42.4550 294.852   1
   0   9  12 285.708 307.701   1
   0 -10   6 565.040 327.415   0
   0 -10   2-45.0665 289.701   4
   0 -10   1 366.610 314.576   4
   0 -10   0 208.847 319.612   4
   0 -10  -1-10.1270 313.640   4
   0 -10  -2 56.9670 308.757   4
   0 -10  -3 19.9303 299.630   4
   0 -10  -4 284.967 266.034   4
   0 -10  -5 324.300 314.611   4
   0 -10  -6-111.399 314.627   4
   0 -10  -7 229.354 330.029   4
   0 -10  -8 89.9415 304.166   4
   0 -10  -9 152.200 315.258   4
   0 -11   2 88.0418 293.011   4
   0 -11   1 248.486 268.958   4
   0 -11   0 80.9406 257.416   4
   0 -11  -1 486.876 286.063   4
   0 -11  -2 124.170 311.961   4
   0 -11  -3 0.41907 272.393   4
   0 -11  -4 306.519 280.297   4
   0 -11  -5 248.694 280.370   4
   0 -11  -6 403.005 345.940   4
   1 -10  -8 308.707 342.519   4
   1 -10  -7 949.972 359.375   4
   1 -10  -6 745.472 345.587   4
   1 -10  -5 36.5177 306.461   4
   1 -10  -4 32.4537 309.147   4
   1 -10  -3-70.2861 321.110   4
   1 -10  -2 2050.30 395.638   4
   1 -10  -1 1374.95 349.106   4
   1 -10   0 46.7362 305.798   4
   1 -10   1 24.5436 302.010   4
   1 -10   2-82.2130 307.269   4
   1  -9 -10 64.1842 335.562   4
   1  -9  -9-56.8168 342.273   4
   1  -9  -8 15.1784 304.929   4
   1  -9  -7-124.070 315.606   4
   1  -9  -6 751.504 307.700   4
   1  -9  -5 509.018 311.059   4
   1  -9  -4 3041.59 375.612   4
   1  -9  -3 352.730 294.926   4
   1  -9  -2-85.6657 303.084   4
   1  -9  -1 2040.88 364.193   4
   1  -9   0 1034.33 336.881   4
   1  -9   1 1178.96 307.008   4
   1  -9   2 621.169 331.423   4
   1  -9   3 104.408 282.024   4
   1  -9   4 229.729 275.517   0
   1  -9   5 356.163 313.847   0
   1  -9   6 958.916 314.456   0
   1  -9   7 517.383 323.917   0
   1  -9   8-98.9616 354.239   0
  -1   8  12 358.844 296.713   1
  -1   8  11 104.668 290.512   1
  -1   8  10 645.664 290.501   1
  -1   8   9-15.8685 247.498   1
   1  -8  -8 141.683 257.170   4
   1  -8  -7 2966.58 367.092   4
   1  -8  -6 973.051 295.883   4
   1  -8  -5 224.532 247.707   4
   1  -8  -4 497.460 237.995   4
   1  -8  -3-16.2740 221.355   4
   1  -8  -2 4683.96 357.508   4
   1  -8  -1 824.698 254.106   4
   1  -8   0 14.2809 261.678   4
   1  -8   2 35.1616 248.863   4
   1  -8   2 163.296 243.427   0
   1  -8   3 493.075 251.060   0
   1  -8   3 171.466 237.045   4
   1  -8   4 598.198 258.051   0
   1  -8   5 1514.92 315.956   0
   1  -8   6 612.490 297.593   0
   1  -8   7-71.5677 291.822   0
   1  -8   8 149.519 275.908   0
  -1   7  13 1664.94 373.661   1
  -1   7  12 796.143 313.661   1
  -1   7  11 302.390 261.701   1
  -1   7  10 1754.49 298.884   1
  -1   7  10 1544.97 319.828   8
  -1   7   9 877.538 254.419   1
  -1   7   9 1122.36 287.508   8
  -1   7   8 869.953 262.756   8
  -1   7   8 808.576 234.061   1
  -1   7   7 3973.76 310.459   8
  -1   7   7 4300.01 306.282   1
   1  -7  -6 8406.59 415.505   4
  -1   7   6 7742.52 348.949   1
  -1   7   6 7421.79 354.295   8
  -1   7   5 8895.43 361.928   8
   1  -7  -5 10172.9 466.982   4
  -1   7   5 10022.8 360.002   1
   1  -7  -4 17013.5 551.354   4
   1  -7  -3 6099.11 379.205   4
   1  -7  -2 4012.94 312.778   4
   1  -7  -1 7264.20 376.091   4
   1  -7   0 1295.70 282.771   4
   1  -7   1 5899.61 353.433   4
   1  -7   1 6424.65 359.575   0
   1  -7   2 4763.07 362.736   4
   1  -7   2 4552.03 341.322   0
   1  -7   3 1913.34 293.050   4
   1  -7   3 1841.63 284.023   0
   1  -7   4 1158.90 268.187   0
   1  -7   5 7657.65 433.989   0
   1  -7   6 11361.5 499.185   0
   1  -7   7 95.7201 236.637   0
   1  -7   8-68.6304 262.598   0
  -1   7  -9 132.972 284.113   3
   1  -7   9-87.7012 286.871   0
  -1   7 -10 320.868 312.423   3
   1  -7  10 457.113 304.029   0
   1  -7  11 1019.56 318.203   0
  -1   6  15 107.822 339.868   8
  -1   6  14 425.189 364.172   8
  -1   6  14 488.883 344.147   1
  -1   6  13 646.871 289.941   1
  -1   6  13 694.403 338.959   8
  -1   6  12 57.6176 293.078   8
  -1   6  11 95.6202 267.278   8
  -1   6  10 51.5838 259.179   8
  -1   6   9 987.308 264.398   8
  -1   6   8 384.413 227.597   8
  -1   6   7 185.180 209.027   8
  -1   6   6 421.817 197.879   8
   1  -6  -4 67.6508 182.313   4
  -1   6   3 571.958 146.556   1
   1  -6  -3 495.639 197.301   4
  -1   6   3 464.544 153.200   2
   1  -6  -2 786.644 225.529   4
  -1   6   2 844.249 165.907   2
   1  -6  -1 3872.56 298.051   4
   1  -6   0 7219.62 360.671   4
   1  -6   1 18296.2 492.702   0
   1  -6   1 18646.1 510.419   4
   1  -6   2 4872.20 316.610   4
   1  -6   2 4520.31 312.606   0
   1  -6   3 145.092 202.243   4
   1  -6   3 89.0436 179.590   0
   1  -6   4 9128.04 390.112   0
   1  -6   5 5945.26 361.172   0
   1  -6   6 13146.1 482.081   0
   1  -6   7 7022.00 397.289   0
   1  -6   8 142.961 206.938   0
  -1   6  -8 3.45331 240.461   3
  -1   6  -9 1427.54 307.104   3
   1  -6   9 1473.21 314.843   0
   1  -6  10 1376.40 323.000   0
  -1   6 -10 1358.23 336.755   3
   1  -6  11 1073.51 306.340   0
  -1   6 -11 1036.59 344.447   3
  -1   6 -12 654.553 338.352   3
   1  -6  12 639.450 338.954   0
   1  -6  13 140.831 337.223   0
  -1   6 -13 802.512 370.204   3
  -1   5  15 1021.52 352.197   8
  -1   5  15 1397.87 343.082   1
  -1   5  14 1552.46 368.220   8
  -1   5  13 1535.64 366.446   8
  -1   5  12 205.101 269.769   8
  -1   5  11 3487.97 367.640   8
  -1   5  10 3005.09 328.171   8
  -1   5   9 2751.40 308.248   8
  -1   5   8 11219.6 422.798   8
  -1   5   7 4533.45 294.731   8
  -1   5   6 9657.20 362.481   8
  -1   5   6 10136.6 310.713   2
  -1   5   5 11467.4 313.866   2
  -1   5   4 11582.8 301.705   2
  -1   5   3 23514.9 393.444   2
   1  -5  -3 22454.7 505.348   4
  -1   5   2 12941.8 214.061   5
  -1   5   2 13491.0 309.469   2
   1  -5  -2 13412.8 406.569   4
  -1   5   1 1201.60 116.511   1
   1  -5  -1 1272.60 231.040   4
   1  -5   0 527.852 210.816   4
   1  -5   0 1117.38 179.494   0
   1  -5   1 9487.05 345.245   4
   1  -5   1 9239.47 343.863   0
   1  -5   2 370.603 188.431   0
   1  -5   2 242.916 170.218   4
   1  -5   3 616.769 179.769   0
   1  -5   3 657.449 206.876   4
   1  -5   4 1369.07 230.654   0
   1  -5   5 19917.6 508.141   0
   1  -5   6 16143.2 490.799   0
   1  -5   7 3628.26 299.925   0
  -1   5  -8 931.276 246.929   3
   1  -5   8 1069.92 234.912   0
   1  -5   9 283.692 225.479   0
  -1   5  -9 256.126 248.043   3
   1  -5  10-44.1964 220.374   0
  -1   5 -10-63.5058 260.002   3
  -1   5 -11 696.860 298.444   3
   1  -5  11 287.204 289.237   0
   1  -5  12 314.016 307.748   0
  -1   5 -12 359.919 321.991   3
   1  -5  13 218.625 322.159   0
  -1   5 -13 261.482 347.927   3
  -1   5 -14-65.3952 350.386   3
   1  -5  14-48.4927 305.222   0
  -1   4  16-55.0723 314.470   8
  -1   4  15 150.026 309.480   8
  -1   4  14 344.065 329.445   8
  -1   4  13-29.2903 309.389   8
  -1   4  12 1715.15 311.017   8
  -1   4  11 1644.23 325.238   8
  -1   4  10 4642.50 360.785   8
  -1   4   9 104.297 242.383   8
  -1   4   8 8886.03 374.383   8
  -1   4   7 17103.3 457.556   8
  -1   4   6 13237.9 394.965   8
  -1   4   5 3977.47 240.179   8
  -1   4   5 3830.41 214.891   2
  -1   4   4 8208.91 254.146   2
  -1   4   3 14817.8 302.026   2
  -1   4   2 51598.2 352.490   5
  -1   4   2 52961.9 531.037   2
   1  -4  -2 50390.2 630.191   4
   1  -4  -1 17995.2 399.790   4
   1  -4   0 45919.0 579.087   0
   1  -4   0 43962.8 588.921   4
   1  -4   1 128787. 987.734   4
   1  -4   1 130909. 981.563   0
   1  -4   2 17435.0 400.919   4
   1  -4   2 17250.6 391.001   0
   1  -4   3 737.116 184.839   4
   1  -4   3 957.508 161.442   0
   1  -4   4 12376.2 373.760   0
   1  -4   5 3911.02 270.940   0
   1  -4   6 34200.9 647.023   0
  -1   4  -7 11795.8 391.157   3
   1  -4   7 11429.7 421.128   0
  -1   4  -8 120.276 213.514   3
   1  -4   8 168.731 217.369   0
  -1   4  -9 9074.51 414.632   3
   1  -4   9 9222.56 443.058   0
  -1   4 -10 6661.68 402.738   3
   1  -4  10 6608.81 391.331   0
   1  -4  11 3537.34 351.982   0
  -1   4 -11 2729.70 342.487   3
   1  -4  12 414.845 266.426   0
  -1   4 -12 624.941 324.588   3
   1  -4  13 919.011 315.897   0
  -1   4 -13 1420.53 367.962   3
  -1   4 -14 859.011 388.144   3
   1  -4  14 1065.95 324.425   0
  -1   4 -15 339.002 377.696   3
  -1   3  16-135.611 365.323   8
  -1   3  15 357.087 356.061   8
  -1   3  14 70.0843 325.238   8
  -1   3  13-46.4304 260.423   8
  -1   3  12 27.8594 263.047   8
  -1   3  11 1299.67 296.473   8
  -1   3  10 31.0203 252.591   8
  -1   3   9 8135.59 388.537   8
  -1   3   8 17072.0 478.998   8
  -1   3   7 5881.07 319.929   8
  -1   3   6 588.143 200.149   8
  -1   3   5 595.586 161.923   2
  -1   3   5 879.841 186.168   8
  -1   3   4 7256.46 232.663   2
  -1   3   3 6335.21 204.420   2
  -1   3   2 31.1381 59.5706   5
  -1   3   2 49.0849 109.057   2
   1  -3  -1 978.238 133.970   4
   1  -3   0 3673.66 181.001   0
   1  -3   0 3769.72 180.992   4
   1  -3   1 122.864 111.102   0
   1  -3   1 117.558 114.193   4
   1  -3   2 32540.9 451.613   0
   1  -3   2 31690.5 463.923   4
   1  -3   3 1588.81 183.310   4
   1  -3   3 1460.37 167.246   0
   1  -3   4 416.114 138.353   0
   1  -3   5 665.576 171.533   0
   1  -3   5 532.329 63.7584   1
   1  -3   6 249.415 190.015   0
  -1   3  -7 13713.5 413.717   3
  -1   3  -8 3712.74 295.102   3
  -1   3  -9 6597.44 351.576   3
  -1   3 -10 1171.71 271.986   3
  -1   3 -11 243.883 269.318   3
  -1   3 -12 4099.67 391.583   3
  -1   3 -13 894.653 338.139   3
  -1   3 -14 339.747 315.345   3
   1  -3  15 183.799 321.374   0
  -1   3 -15 117.076 327.614   3
   1  -2 -16 1324.24 374.412   3
   1  -2 -15 607.104 324.840   3
  -1   2  15 462.119 359.135   8
  -1   2  14 35.8113 328.540   8
   1  -2 -14 43.3845 311.157   3
   1  -2 -13 3236.65 365.696   3
  -1   2  13 4066.53 405.642   8
   1  -2 -12 4684.20 351.409   3
  -1   2  12 4410.87 373.466   8
  -1   2  11 7492.05 399.493   8
   1  -2 -11 7215.47 379.145   3
   1  -2 -10 2527.89 267.339   3
  -1   2  10 2890.38 314.787   8
  -1   2   9 6777.85 373.160   8
   1  -2  -9 6675.66 342.047   3
   1  -2  -8 20939.6 486.541   3
  -1   2   8 20249.5 506.668   8
   1  -2  -7 52774.4 668.781   3
  -1   2   7 52903.2 718.744   8
   1  -2  -6 20312.9 394.473   3
  -1   2   6 20915.1 442.935   8
   1  -2  -5 1897.46 161.087   3
  -1   2   5 1802.65 167.361   8
   1  -2  -4 45952.0 463.174   3
  -1   2   4 45236.6 486.528   2
  -1   2   3 75792.1 575.694   2
  -1   2   2 72266.8 1316.57   5
  -1   2   2 71428.8 527.227   2
  -1   2   1 3434.56 119.551   5
   1  -2   0 58838.1 494.295   4
   1  -2   0 59073.1 465.712   0
   1  -2   1 112290. 658.846   0
   1  -2   1 111401. 682.858   4
   1  -2   2 9838.24 240.248   0
   1  -2   2 9714.68 248.529   4
   1  -2   3 2090.07 69.2504   1
   1  -2   3 2431.50 175.585   0
   1  -2   4 29.4632 56.5884   1
   1  -2   5 4080.88 132.617   1
  -1   2  -5 3842.32 203.871   3
  -1   2  -6 5029.54 244.843   3
   1  -2   6 4997.55 166.936   1
  -1   2  -7 735.345 208.416   3
   1  -2   7 552.337 111.051   1
   1  -2   8 21.0760 113.077   1
  -1   2  -8 92.1420 181.353   3
  -1   2  -9 5917.63 328.385   3
   1  -2   9 5891.95 242.484   1
  -1   2 -10 3280.25 312.315   3
  -1   2 -11 935.245 282.804   3
  -1   2 -12-50.7663 254.502   3
  -1   2 -14 481.709 337.197   3
  -1   2 -15 413.848 332.386   3
  -1   2 -16 35.7848 321.427   3
   1  -1 -16 214.222 360.122   3
   1  -1 -15 213.918 331.047   3
   1  -1 -14 8.55108 302.995   3
  -1   1  14 55.2769 298.502   8
   1  -1 -13 1460.34 310.938   3
  -1   1  13 1260.85 325.720   8
  -1   1  12 7520.98 441.427   8
   1  -1 -12 7825.49 422.481   3
   1  -1 -11 1808.41 295.924   3
  -1   1  11 2182.05 305.259   8
  -1   1  10 4161.46 297.386   8
   1  -1 -10 4255.62 311.281   3
   1  -1  -9 6477.12 343.517   3
  -1   1   9 6117.23 360.104   8
  -1   1   8 115.762 227.676   8
   1  -1  -8 368.618 177.335   3
  -1   1   7 67160.7 783.429   8
   1  -1  -7 65829.6 732.223   3
   1  -1  -6 1591.62 176.391   3
  -1   1   6 1401.82 211.179   8
   1  -1  -5 31505.5 428.785   3
  -1   1   5 31530.8 472.249   8
   1  -1  -4 167456. 844.944   3
  -1   1   4 163042. 3509.50   2
  -1   1   4 167681. 936.982   8
   1  -1  -3 69748.6 477.804   3
  -1   1   3 69405.7 541.981   2
  -1   1   2 50947.6 429.693   2
   1  -1  -2 50068.0 335.265   3
  -1   1   1 705.969 137.059   2
  -1   1   1 621.529 93.4201   5
   1  -1   0 1645.21 115.175   4
   1  -1   0 1679.04 102.645   0
  -1   1   0 1898.74 117.933   5
   1  -1   1 7432.44 173.482   0
   1  -1   1 7667.49 178.026   4
  -1   1  -2 116348. 2023.02   3
   1  -1   2 120809. 1760.21   1
   1  -1   3 451.309 75.3291   1
  -1   1  -3 452.941 123.290   3
  -1   1  -4 12395.2 266.142   3
   1  -1   4 12797.6 207.865   1
   1  -1   5 104802. 638.020   1
  -1   1  -5 103850. 772.731   3
  -1   1  -6 30325.7 475.992   3
   1  -1   6 31323.8 397.915   1
   1  -1   7 4634.47 198.770   1
  -1   1  -7 4506.44 268.909   3
  -1   1  -8 6081.72 311.817   3
   1  -1   8 6047.54 239.960   1
  -1   1  -9 5811.67 310.885   3
   1  -1   9 6387.81 265.168   1
  -1   1 -10-99.2395 212.926   3
   1  -1  10-8.16554 151.669   1
   1  -1  11 2369.33 227.902   1
  -1   1 -11 2364.90 310.382   3
   1  -1  12 4542.76 291.004   1
  -1   1 -12 4067.14 375.074   3
  -1   1 -13 1447.05 328.265   3
  -1   1 -14 1619.21 345.633   3
  -1   1 -15 335.592 352.166   3
  -1   1 -16-1.29744 371.563   3
   1   0 -16 928.814 361.029   3
   1   0 -15 137.432 346.583   3
   1   0 -14 146.466 312.933   3
  -1   0  13 4665.71 375.579   8
   1   0 -13 3942.20 365.917   3
  -1   0  12 1629.36 286.141   8
   1   0 -12 1379.26 291.900   3
   1   0 -11 1563.47 300.906   3
  -1   0  11 2338.16 310.956   8
   1   0 -10 418.823 230.402   3
  -1   0  10 305.807 241.878   8
  -1   0   9 27306.3 598.556   8
   1   0  -9 26653.8 571.109   3
  -1   0   8 745.702 194.284   8
   1   0  -8 815.504 229.687   3
   1   0  -7 13065.2 361.394   3
  -1   0   7 12967.8 387.292   8
   1   0  -6 1831.96 196.145   3
  -1   0   6 1603.71 182.834   8
  -1   0   5 22915.6 398.628   8
   1   0  -5 23081.8 389.002   3
   1   0  -4 23195.4 345.186   6
  -1   0   4 22383.0 348.014   8
   1   0  -4 22118.3 331.355   3
  -1   0   3 27888.3 355.439   8
   1   0  -3 27445.0 323.649   3
  -1   0   3 28263.9 361.254   2
   1   0  -3 27492.4 350.449   6
  -1   0   2 2189.34 148.824   2
   1   0  -2 2265.75 146.078   6
  -1   0   1 15983.2 220.942   2
   1   0  -1 14400.9 196.394   6
   1   0   0 210477. 2382.95   6
  -1   0   0 221220. 2634.16   5
  -1   0  -1 378048. 3744.83   5
  -1   0  -2 3943.28 139.628   3
   1   0   2 4433.85 131.887   1
   1   0   3 145.415 102.347   1
  -1   0  -3-74.9239 141.560   3
  -1   0  -4 16063.6 294.591   3
   1   0   4 15866.8 258.678   1
   1   0   5 63721.9 546.024   1
  -1   0  -5 62220.6 590.652   3
  -1   0  -6 31492.0 481.210   3
   1   0   6 32338.0 435.018   1
  -1   0  -7 2279.22 229.186   3
   1   0   7 2377.57 181.421   1
   1   0   8 4290.27 230.896   1
  -1   0  -8 4324.27 290.052   3
   1   0   9 5427.25 261.167   1
  -1   0  -9 5330.45 306.017   3
  -1   0 -10 2054.20 284.000   3
   1   0  10 1717.08 205.985   1
   1   0  11-44.4823 167.863   1
  -1   0 -11 30.9903 210.679   3
   1   0  12 2473.55 264.276   1
  -1   0 -12 2519.47 336.108   3
   1   0  13 1728.94 255.369   1
  -1   0 -13 1552.59 337.537   3
   1   0  14 9138.15 444.125   1
  -1   0 -14 8814.25 537.832   3
   1   0  15 1343.69 296.081   1
  -1   0 -15 1513.83 381.982   3
  -1   0 -16 31.7520 348.374   3
   1   1 -16 894.968 359.002   3
   1   1 -15 525.812 354.286   3
   1   1 -14 192.181 328.130   3
   1   1 -13 2127.94 320.925   3
  -1  -1  12 12277.8 508.229   8
   1   1 -12 12636.4 523.385   3
   1   1 -11 6348.83 400.196   3
  -1  -1  11 6525.97 375.562   8
  -1  -1  10 2410.26 288.149   8
   1   1 -10 2568.14 311.993   3
   1   1  -9 2800.46 300.787   3
  -1  -1   9 3140.47 260.437   8
  -1  -1   8 39623.9 650.275   8
   1   1  -8 39016.1 655.819   3
   1   1  -7 40085.2 620.538   3
  -1  -1   7 40313.4 606.945   8
  -1  -1   6 2143.69 205.679   8
   1   1  -6 2168.35 208.867   3
   1   1  -6 2097.18 170.473   6
   1   1  -5 42010.5 477.348   6
  -1  -1   5 41564.4 512.591   8
  -1  -1   4 79482.6 618.874   8
   1   1  -4 77189.2 581.063   6
   1   1  -3 128994. 695.556   6
  -1  -1   3 128804. 690.724   8
   1   1  -2 24553.7 313.657   6
  -1  -1   2 24432.5 270.583   8
  -1  -1   1 229.224 100.142   2
   1   1  -1 292.598 124.460   6
  -1  -1   1 295.744 62.1263   0
  -1  -1   0 93102.2 1495.94   2
   1   1   1 2044.77 123.651   1
  -1  -1  -1 1937.08 119.271   5
   1   1   2 45144.2 377.230   1
  -1  -1  -2 46309.1 356.208   7
  -1  -1  -2 43848.5 346.538   5
  -1  -1  -3 12054.9 195.031   7
  -1  -1  -3 12174.1 219.140   5
   1   1   3 12631.7 246.433   1
   1   1   4 17769.2 300.827   1
  -1  -1  -4 17188.1 308.799   3
  -1  -1  -4 17411.9 221.438   7
  -1  -1  -5 231568. 3132.63   7
   1   1   5 220957. 4277.52   1
  -1  -1  -5 225322. 4423.83   3
  -1  -1  -6 10427.8 296.898   3
   1   1   6 10726.7 283.203   1
  -1  -1  -7 113.382 181.785   3
   1   1   7-1.68907 146.555   1
   1   1   8 768.303 170.694   1
  -1  -1  -8 719.111 209.418   3
   1   1   9 2225.94 225.378   1
  -1  -1  -9 2139.07 279.696   3
   1   1  10 4804.54 291.530   1
  -1  -1 -10 4306.63 323.216   3
  -1  -1 -11 1122.33 260.364   3
   1   1  11 888.895 216.918   1
  -1  -1 -12 282.532 264.065   3
   1   1  12 305.008 204.043   1
  -1  -1 -13-64.2763 281.677   3
   1   1  13 41.8390 219.574   1
  -1  -1 -14 476.014 294.259   3
   1   1  14 496.948 244.204   1
   1   1  15 997.026 293.971   1
  -1  -1 -15 776.371 350.823   3
   1   1  16 98.7473 274.901   1
  -1  -1 -16 173.461 351.540   3
   1   1  17-58.5769 296.116   1
   1   2 -16-29.3139 377.032   3
   1   2 -15-41.6176 360.631   3
   1   2 -14 219.049 333.974   3
   1   2 -13 35.2727 316.767   3
   1   2 -12 377.985 288.823   3
   1   2 -11 166.601 248.515   3
   1   2 -10 2838.19 303.108   3
  -1  -2   9 26538.6 577.909   8
   1   2  -9 26025.6 608.981   3
  -1  -2   8 11714.6 394.480   8
   1   2  -8 11882.7 332.528   6
   1   2  -8 11344.0 414.085   3
  -1  -2   7 773.057 197.760   8
   1   2  -7 772.296 164.156   6
   1   2  -7 800.518 182.680   3
   1   2  -6 1071.16 155.021   6
  -1  -2   6 1128.73 182.636   8
  -1  -2   5 48855.0 545.435   8
   1   2  -5 48196.8 505.872   6
  -1  -2   4 34211.7 412.890   8
   1   2  -4 34610.5 415.599   6
   1   2  -3 5072.83 188.117   6
  -1  -2   3 5122.94 180.044   0
  -1  -2   3 5288.99 169.293   8
  -1  -2   2 2993.78 144.361   0
  -1  -2   2 3197.02 121.926   8
  -1  -2   1 3816.76 155.236   4
  -1  -2   1 4056.46 156.709   0
  -1  -2  -1 907842. 7141.26   7
   1   2   1 856052. 6380.30   1
  -1  -2  -2 15258.4 268.819   7
   1   2   2 15266.9 268.614   1
  -1  -2  -2 15140.6 214.765   5
   1   2   3 15426.1 234.105   8
   1   2   3 14359.7 269.395   1
  -1  -2  -3 15082.0 259.831   7
  -1  -2  -3 14824.8 215.630   5
   1   2   4 23862.0 368.857   1
  -1  -2  -4 23986.6 321.190   7
  -1  -2  -4 24196.5 290.365   5
   1   2   4 23490.3 324.593   8
  -1  -2  -5 93700.0 633.048   7
   1   2   5 93816.0 705.730   8
  -1  -2  -5 96554.0 609.037   5
   1   2   5 92425.6 751.559   1
   1   2   6 43932.3 541.476   8
   1   2   6 43551.4 566.806   1
   1   2   7 2264.11 196.957   8
  -1  -2  -7 2074.63 229.236   3
   1   2   7 1763.57 203.681   1
   1   2   8 17546.2 436.182   8
   1   2   8 17243.9 424.880   1
  -1  -2  -8 16948.9 444.627   3
  -1  -2  -9 38127.3 680.846   3
   1   2   9 38675.5 656.447   1
   1   2  10 17546.9 478.700   1
  -1  -2 -10 18244.4 527.780   3
  -1  -2 -11 1871.92 272.680   3
   1   2  11 1839.68 236.745   1
   1   2  12 4531.30 319.829   1
  -1  -2 -12 3977.10 363.122   3
  -1  -2 -13 3925.19 373.044   3
   1   2  13 3644.73 340.197   1
   1   2  14 4661.41 373.813   1
   1   2  15 696.143 305.955   1
   1   2  17 705.852 357.705   1
  -1  -3  16 215.249 325.179   0
   1   3 -15 236.473 332.925   3
  -1  -3  15 418.648 328.313   0
  -1  -3  14 335.238 291.542   0
   1   3 -14 382.954 314.820   3
   1   3 -13 71.8897 319.474   3
  -1  -3  13 150.468 264.608   0
   1   3 -12 2860.87 387.726   3
   1   3 -11 448.673 245.111   3
   1   3 -10 628.638 253.128   3
   1   3  -9 14996.5 499.267   3
   1   3  -9 16083.0 392.112   6
   1   3  -8 20033.4 417.967   6
   1   3  -7 2126.79 191.999   6
  -1  -3   7 2134.47 226.273   0
  -1  -3   6 3408.15 234.019   0
  -1  -3   6 3686.33 163.917   7
   1   3  -6 3367.86 201.173   6
  -1  -3   5 349.106 141.474   0
   1   3  -5 249.171 145.396   6
  -1  -3   5 475.444 110.475   7
  -1  -3   4 8342.28 265.825   0
  -1  -3   4 9381.10 231.770   7
   1   3  -4 8504.72 246.540   6
  -1  -3   3 20573.8 323.078   7
  -1  -3   3 19222.6 344.032   0
  -1  -3   2 54.4672 105.320   7
  -1  -3   2-49.8974 119.122   0
  -1  -3   2-72.5862 114.430   4
  -1  -3   1 5052.87 185.628   0
  -1  -3   1 5074.62 182.294   4
  -1  -3   1 5147.28 186.555   7
  -1  -3   0 60508.1 485.992   4
  -1  -3   0 61518.3 545.971   7
   1   3   1 14672.3 252.959   1
  -1  -3  -1 14585.5 266.713   4
  -1  -3  -1 14768.8 289.517   7
   1   3   2 6910.76 127.816   8
   1   3   2 7258.30 204.447   1
  -1  -3  -2 6856.79 218.819   7
   1   3   3 23075.7 268.732   8
  -1  -3  -3 22313.4 360.450   7
   1   3   3 22889.5 354.693   1
   1   3   4 2588.39 160.447   1
   1   3   4 2928.78 149.569   8
  -1  -3  -4 2381.76 113.411   5
   1   3   5 8522.95 276.292   1
  -1  -3  -5 9192.58 186.643   5
   1   3   5 9307.54 250.759   8
  -1  -3  -5 8834.38 251.676   7
   1   3   6 3514.42 207.536   8
  -1  -3  -6 3526.20 147.284   5
  -1  -3  -6 3457.46 186.084   7
   1   3   6 3087.63 223.822   1
  -1  -3  -7 1318.61 127.701   5
   1   3   7 1126.25 200.847   1
   1   3   7 1229.17 189.419   8
  -1  -3  -8 10011.1 258.672   5
   1   3   8 9592.50 341.141   1
   1   3   8 9527.13 352.330   8
  -1  -3  -9 14005.9 316.701   5
   1   3   9 12886.9 411.019   1
   1   3   9 13106.2 420.716   8
   1   3  10 2737.99 271.003   8
   1   3  10 2478.50 273.828   1
   1   3  11-64.2267 179.348   1
   1   3  12 3492.55 301.109   1
   1   3  13 3019.49 319.527   1
   1   3  14 103.751 274.616   1
   1   3  15 346.179 259.045   1
   1   3  16 126.209 307.567   1
  -1  -4  15 50.0692 330.488   0
   1   4 -15-34.7143 402.946   3
  -1  -4  14 1110.35 338.582   0
   1   4 -14 773.813 350.474   3
  -1  -4  13 2495.09 348.817   0
   1   4 -13 2648.55 410.599   3
  -1  -4  12 1703.30 317.516   0
   1   4 -12 1619.83 343.956   3
  -1  -4  11 1024.62 272.092   0
   1   4 -11 844.263 310.618   3
   1   4 -10 1359.01 297.445   3
  -1  -4  10 1395.19 269.289   0
  -1  -4   9 8981.84 405.655   0
   1   4  -9 8966.54 434.256   3
  -1  -4   8 8262.96 375.520   0
   1   4  -8 7535.95 288.383   6
  -1  -4   7 2010.31 230.699   0
   1   4  -7 2057.95 202.720   6
  -1  -4   6 5409.86 283.531   0
   1   4  -6 5017.83 244.340   6
  -1  -4   6 5069.61 192.923   7
  -1  -4   5 50201.7 527.808   7
   1   4  -5 49946.1 585.864   6
  -1  -4   5 48182.7 662.830   0
  -1  -4   4 33285.4 438.795   7
  -1  -4   4 32654.1 525.362   0
  -1  -4   3 5878.64 244.928   0
  -1  -4   3 5591.80 209.314   7
  -1  -4   2 165.343 125.018   0
  -1  -4   2 180.586 119.264   7
  -1  -4   2 169.911 135.597   4
  -1  -4   1 12035.2 294.623   4
  -1  -4   1 12073.3 287.991   7
  -1  -4   1 12335.0 305.779   0
  -1  -4   0 413159. 6276.64   7
  -1  -4   0 411214. 5837.76   4
  -1  -4  -1 100150. 750.612   4
   1   4   1 99728.4 664.980   1
  -1  -4  -1 99437.8 797.326   7
   1   4   2 1452.91 84.5807   8
  -1  -4  -2 1644.05 159.112   7
   1   4   2 1318.29 143.474   1
   1   4   3 10837.3 198.605   8
   1   4   3 11640.5 286.403   1
  -1  -4  -3 11284.0 308.911   7
   1   4   4 12311.1 248.819   8
   1   4   4 12759.2 321.632   1
  -1  -4  -4 12586.4 329.695   7
  -1  -4  -5 33477.6 515.066   7
   1   4   5 32707.2 513.964   1
   1   4   5 33598.1 433.541   8
  -1  -4  -6 8018.00 176.649   5
   1   4   6 8151.14 313.173   1
   1   4   6 7967.01 270.969   8
   1   4   7 1715.04 214.442   1
   1   4   7 1488.99 198.989   8
   1   4   8 4459.66 296.855   1
   1   4   8 4222.84 265.639   8
   1   4   9 16650.9 488.761   1
   1   4   9 15686.8 443.724   8
   1   4  10 17472.2 493.821   8
   1   4  10 18086.5 540.088   1
   1   4  11 799.793 227.513   1
   1   4  11 765.028 229.043   8
   1   4  12 1122.99 279.123   1
   1   4  13 27.1590 269.936   1
   1   4  14-85.2456 263.605   1
   1   4  15 69.5068 272.424   1
   1   4  16 54.7815 322.328   1
  -1  -5  14 352.158 320.972   0
   1   5 -14 180.970 349.693   3
  -1  -5  13-37.0763 290.512   0
   1   5 -13-112.124 359.383   3
  -1  -5  12-119.233 258.818   0
  -1  -5  11 468.964 262.176   0
   1   5 -11 434.769 268.640   3
   1   5 -10-16.7945 235.295   3
  -1  -5  10 160.827 234.368   0
  -1  -5   9 3276.30 312.868   0
  -1  -5   8 23.8986 185.992   0
  -1  -5   7 326.963 183.371   0
   1   5  -6-11.8716 157.247   6
  -1  -5   6 48.7930 187.818   0
  -1  -5   5 8166.95 340.136   0
   1   5  -5 8453.29 296.670   6
  -1  -5   5 7830.14 260.022   7
  -1  -5   4 17791.3 454.091   0
  -1  -5   4 17693.5 370.065   7
  -1  -5   3 72.0122 172.631   0
  -1  -5   3-78.1085 123.058   7
  -1  -5   2 3448.18 234.057   0
  -1  -5   2 3135.30 198.730   7
  -1  -5   2 3428.42 229.483   4
  -1  -5   1 1466.73 191.276   4
  -1  -5   1 1588.14 205.415   0
  -1  -5   1 1387.74 163.276   7
  -1  -5   0 130.342 150.395   4
  -1  -5   0 148.467 150.621   7
  -1  -5  -1 809.309 172.296   7
  -1  -5  -1 751.665 169.477   4
   1   5   1 834.328 128.275   1
   1   5   2 82.5660 79.9237   8
  -1  -5  -2 13.7331 142.526   4
   1   5   2 48.1451 119.401   1
  -1  -5  -2-24.0436 124.773   7
   1   5   3 26302.3 435.816   1
  -1  -5  -3 25695.9 491.430   7
   1   5   3 24375.6 292.077   8
   1   5   4 15197.3 367.985   1
  -1  -5  -4 14654.1 386.740   7
   1   5   4 15116.5 278.501   8
   1   5   5 12944.2 293.547   8
  -1  -5  -5 13002.5 380.017   7
   1   5   5 12922.2 363.542   1
   1   5   6 6577.80 301.616   1
   1   5   6 6780.81 259.514   8
   1   5   7 5880.67 316.866   1
   1   5   7 6244.10 274.048   8
   1   5   8 25604.8 514.227   8
   1   5   8 26250.8 591.906   1
   1   5   9 566.674 200.204   1
   1   5   9 536.684 209.331   8
   1   5  10-3.67630 192.390   1
   1   5  10 31.7533 211.181   8
   1   5  11 2055.07 267.774   8
   1   5  11 1990.02 285.682   1
   1   5  12 5149.27 387.559   1
   1   5  13 5272.20 435.766   1
   1   5  14 267.675 298.007   1
   1   5  15 148.796 296.290   1
   1   5  16 186.852 315.068   1
   1   6 -13 711.244 337.871   3
  -1  -6  13 827.228 342.270   0
  -1  -6  12-0.95347 293.127   0
   1   6 -12 120.022 316.847   3
  -1  -6  11 223.564 283.545   0
   1   6 -11 331.546 315.746   3
  -1  -6  10-67.3295 248.184   0
  -1  -6   9 205.200 238.899   0
  -1  -6   8 128.109 222.040   0
  -1  -6   7 621.969 233.638   0
  -1  -6   6 1473.51 233.039   0
  -1  -6   5 7336.54 352.579   0
  -1  -6   5 7067.65 279.338   7
   1   6  -5 6847.83 297.065   6
  -1  -6   4 6116.95 269.672   7
  -1  -6   4 5840.64 336.813   0
  -1  -6   3 354.011 195.021   0
  -1  -6   3 381.560 158.047   7
  -1  -6   3 304.992 183.671   4
  -1  -6   2 179.256 157.300   7
  -1  -6   2 212.864 197.889   0
  -1  -6   2 137.929 176.348   4
  -1  -6   1 2108.86 233.246   4
  -1  -6   1 2531.50 227.881   0
  -1  -6   1 2502.16 221.536   7
  -1  -6   0 9293.31 341.235   4
  -1  -6   0 8904.37 336.622   7
  -1  -6  -1-131.081 169.148   7
   1   6   1 52.4197 115.691   1
  -1  -6  -1-40.7494 157.634   4
   1   6   2 100.967 131.805   1
  -1  -6  -2 85.5552 169.498   4
  -1  -6  -2-1.63712 183.657   7
   1   6   3 46.6494 136.863   1
  -1  -6  -3 59.2764 161.021   4
  -1  -6  -3 36.9192 177.263   7
   1   6   4 394.342 156.941   1
  -1  -6  -4 262.846 173.936   7
   1   6   5 7693.14 313.282   1
   1   6   6 235.670 184.285   1
   1   6   7 130.907 197.134   1
   1   6   7 48.8431 172.481   8
   1   6   8 2408.99 235.294   8
   1   6   8 2585.30 261.664   1
   1   6   9 99.6315 196.946   8
   1   6   9 53.4685 218.308   1
   1   6  10 4380.24 330.820   1
   1   6  10 4600.03 318.855   8
   1   6  11 108.041 234.641   8
   1   6  11 157.834 217.162   1
   1   6  12 24.6180 255.955   8
   1   6  12 197.260 272.329   1
   1   6  13 572.906 269.456   1
   1   6  14 415.488 294.885   1
  -1  -7  12-56.6672 306.075   0
   1   7 -12 115.080 277.344   3
   1   7 -11 535.384 342.423   3
  -1  -7  11 807.102 327.931   0
  -1  -7  10 130.857 279.774   0
  -1  -7   9 62.2354 272.570   0
  -1  -7   8 837.921 280.133   0
  -1  -7   7 1161.23 284.923   0
  -1  -7   6 2165.05 277.660   0
  -1  -7   5 2401.44 297.500   0
  -1  -7   4 1711.50 254.208   0
  -1  -7   4 1572.99 200.160   7
  -1  -7   3 362.997 205.753   4
  -1  -7   3 214.808 163.437   7
  -1  -7   3 273.931 228.385   0
  -1  -7   2 3692.65 298.676   0
  -1  -7   2 3313.99 255.624   7
  -1  -7   2 3596.88 291.953   4
  -1  -7   1 6273.53 342.479   4
  -1  -7   1 6580.07 319.104   7
  -1  -7   0 122.255 195.214   4
  -1  -7   0 289.349 190.200   7
  -1  -7  -1-16.3541 184.503   7
  -1  -7  -1-100.336 178.379   4
  -1  -7  -2 3383.90 278.249   4
  -1  -7  -2 2606.42 246.160   7
   1   7   2 3006.37 206.297   1
   1   7   3 6106.97 266.241   1
  -1  -7  -3 6112.00 321.525   4
  -1  -7  -3 5830.70 336.977   7
  -1  -7  -4 1787.90 252.684   4
   1   7   4 1779.74 200.447   1
  -1  -7  -5 5130.56 317.328   4
   1   7   5 5432.50 290.198   1
   1   7   6 1251.24 217.475   1
   1   7   7 4750.89 315.279   1
   1   7   8 6515.11 367.639   1
   1   7   9 2597.71 294.564   1
   1   7  10 104.160 252.896   1
   1   7  11 962.003 305.989   1
   1   7  12 616.166 310.169   1
   1   7  13 937.018 303.445   1
   1   7  14 150.879 332.501   1
   1   8 -11 211.453 324.558   3
  -1  -8  11 25.9776 334.434   0
  -1  -8  10 281.409 297.312   0
  -1  -8   9 228.292 277.555   0
  -1  -8   8 141.628 294.350   0
  -1  -8   7-79.8488 262.124   0
  -1  -8   6 344.919 275.351   0
  -1  -8   5 223.999 250.178   0
  -1  -8   4-52.4147 248.122   0
  -1  -8   3 387.497 218.785   0
  -1  -8   3 724.218 260.708   4
  -1  -8   2 16.3501 224.307   4
  -1  -8   2-20.4788 177.431   7
  -1  -8   1 593.040 252.654   4
  -1  -8   1 544.884 202.645   7
  -1  -8   0 5144.91 342.734   4
  -1  -8  -1 2706.09 302.299   4
  -1  -8  -2 1602.67 265.638   4
  -1  -8  -3 4219.61 327.845   4
  -1  -8  -4 22.7085 227.062   4
   1   8   5 661.422 198.791   1
  -1  -8  -5 894.341 243.568   4
   1   8   6 248.880 201.473   1
  -1  -8  -6 372.555 241.591   4
   1   8   7 1569.89 256.776   1
   1   8   8 4618.91 342.290   1
   1   8   9 458.750 262.405   1
   1   8  10-93.4049 268.698   1
   1   8  11 1245.53 303.041   1
   1   8  12 212.879 271.367   1
   1   8  13 305.847 276.263   1
  -1  -9   9 140.908 348.286   0
  -1  -9   8 109.737 316.139   0
  -1  -9   7 420.694 325.648   0
  -1  -9   6 963.326 325.326   0
  -1  -9   5 172.001 295.927   0
  -1  -9   4 158.856 260.392   0
  -1  -9   2 590.611 263.903   4
  -1  -9   1 595.530 260.117   4
  -1  -9   0-0.57608 247.689   4
  -1  -9  -1-76.0701 253.540   4
  -1  -9  -2 349.876 260.745   4
  -1  -9  -3 19.0883 222.745   4
  -1  -9  -4 81.9777 240.423   4
  -1  -9  -5-0.76600 236.673   4
  -1  -9  -6 132.164 262.669   4
  -1  -9  -7 147.293 257.172   4
   1   9   8 48.1469 251.509   1
  -1  -9  -8-132.030 261.448   4
   1   9   9 1379.82 303.137   1
  -1  -9  -9 1799.12 366.020   4
   1   9  10 20.8932 274.642   1
   1   9  11-53.6490 304.589   1
   1   9  12 29.6243 298.723   1
  -1 -10   7 276.896 348.302   0
  -1 -10   6 808.579 318.419   0
  -1 -10   2 354.751 313.445   4
  -1 -10   1 972.101 326.277   4
  -1 -10   0 2229.27 377.779   4
  -1 -10  -1 767.199 313.790   4
  -1 -10  -2 1079.16 328.545   4
  -1 -10  -3 695.137 314.054   4
  -1 -10  -4 49.2400 266.375   4
  -1 -10  -6 764.923 303.832   4
  -1 -10  -7 397.374 303.362   4
  -1 -10  -8 324.701 300.880   4
  -1 -10  -9 290.281 334.841   4
  -1 -10 -10 106.073 298.345   4
  -1 -11   1 53.2139 320.778   4
  -1 -11   0 157.179 322.146   4
  -1 -11  -1-93.5483 319.389   4
  -1 -11  -2 186.280 303.207   4
  -1 -11  -3 1.16555 297.070   4
  -1 -11  -4 386.584 335.299   4
  -1 -11  -5 316.796 311.981   4
  -1 -11  -6 463.489 309.713   4
  -1 -11  -7 301.084 326.294   4
   2 -10  -6 523.004 327.347   4
   2 -10  -5 18.6386 325.745   4
   2 -10  -4-109.793 332.451   4
   2 -10  -3 57.6418 304.644   4
   2 -10  -2 18.2260 330.636   4
   2 -10  -1 195.918 330.669   4
   2 -10   0-39.9044 352.539   4
   2 -10   1 25.5736 325.383   4
   2 -10   2 211.709 326.000   4
   2  -9  -9 273.046 321.439   4
   2  -9  -8 85.9624 302.436   4
   2  -9  -7 489.591 344.282   4
   2  -9  -6 590.565 296.443   4
   2  -9  -5 870.663 299.708   4
   2  -9  -4 886.715 323.303   4
   2  -9  -3-33.1657 293.606   4
   2  -9  -2 777.408 339.020   4
   2  -9  -1 942.384 333.877   4
   2  -9   0-115.104 311.038   4
   2  -9   1 115.643 316.588   4
   2  -9   2-44.0625 332.012   4
   2  -9   3 984.818 354.014   4
   2  -9   4 1419.76 323.177   0
   2  -9   5 389.836 329.336   0
   2  -9   6 170.685 244.299   0
   2  -9   7 1.57178 336.947   0
   2  -8 -10 115.921 329.061   4
   2  -8  -9 585.159 335.371   4
   2  -8  -8 188.159 318.344   4
   2  -8  -7 946.543 304.668   4
   2  -8  -6 3178.66 358.344   4
   2  -8  -5 122.288 277.732   4
   2  -8  -4-5.41192 259.809   4
   2  -8  -3 586.260 279.743   4
   2  -8  -2 1745.84 323.499   4
   2  -8  -1 8728.14 474.136   4
   2  -8   0 918.871 307.046   4
   2  -8   1 878.118 304.878   4
   2  -8   2 647.566 302.163   4
   2  -8   3 1409.73 310.735   4
   2  -8   3 1060.29 291.572   0
   2  -8   4 2053.10 320.875   0
   2  -8   5 70.7030 286.063   0
   2  -8   6 91.1949 280.848   0
   2  -8   7 1135.08 342.384   0
   2  -8   8 738.502 318.072   0
   2  -8   9-18.5836 332.796   0
  -2   7  13 159.398 337.018   1
  -2   7  13-133.684 367.578   8
  -2   7  12 126.159 364.044   8
  -2   7  11 92.4801 310.584   8
  -2   7  10 298.564 304.228   8
  -2   7   9 12.8499 293.222   8
  -2   7   8-64.5534 258.293   8
   2  -7  -7 113.240 268.817   4
  -2   7   7 48.0755 256.987   8
   2  -7  -6 64.3781 256.454   4
  -2   7   6 103.150 233.218   8
   2  -7  -5-90.2043 230.544   4
   2  -7  -4 2062.52 279.535   4
   2  -7  -3 3832.52 335.757   4
   2  -7  -2 2385.16 304.106   4
   2  -7   0 2756.02 314.357   4
   2  -7   1 2434.99 315.199   4
   2  -7   2 2561.93 301.346   0
   2  -7   2 2736.44 328.910   4
   2  -7   3-71.4230 237.783   0
   2  -7   4 79.5298 227.407   0
   2  -7   5-23.1471 244.724   0
   2  -7   6 761.711 271.568   0
   2  -7   7 636.683 269.677   0
   2  -7   8 413.234 288.823   0
   2  -7   9 170.722 287.347   0
   2  -7  10 545.834 325.348   0
  -2   6  14 466.661 377.933   8
  -2   6  13 1094.10 381.975   8
  -2   6  12 832.242 334.477   8
  -2   6  11 397.308 292.783   8
  -2   6  10 2158.44 341.623   8
  -2   6   9 2056.42 327.608   8
  -2   6   8 59.9017 237.274   8
  -2   6   7 5289.90 354.029   8
  -2   6   5 319.820 190.398   2
   2  -6  -5 317.450 233.021   4
  -2   6   4 465.593 195.488   2
   2  -6  -4 443.573 204.047   4
  -2   6   3 879.195 205.160   2
   2  -6  -3 754.390 251.571   4
   2  -6  -2 12651.9 458.395   4
  -2   6   2 12908.1 395.632   2
   2  -6  -1 20736.8 532.900   4
   2  -6   0 333.134 226.783   4
   2  -6   1 681.920 227.700   4
   2  -6   1 578.811 215.085   0
   2  -6   2 563.080 215.843   0
   2  -6   2 555.499 219.998   4
   2  -6   3 3378.61 282.276   0
   2  -6   3 3742.43 331.318   4
   2  -6   4 216.752 212.631   0
   2  -6   5 2315.73 277.172   0
   2  -6   6 354.886 212.699   0
   2  -6   7 461.627 239.735   0
   2  -6   8 415.902 240.811   0
   2  -6   9-76.5288 278.733   0
   2  -6  10 30.1120 298.494   0
   2  -6  11-15.1660 273.950   0
   2  -6  12 78.4342 330.043   0
  -2   5  14 471.063 380.406   8
  -2   5  13 2838.83 405.459   8
  -2   5  12 2757.35 373.831   8
  -2   5  11-15.3851 284.508   8
  -2   5  10 655.432 274.689   8
  -2   5   9 1543.14 309.513   8
  -2   5   8 418.326 222.195   8
  -2   5   7 2473.56 270.178   8
  -2   5   7 2795.33 267.197   2
  -2   5   6 10111.4 373.247   2
  -2   5   5 9233.28 346.906   2
  -2   5   4 35116.5 572.908   2
   2  -5  -4 33818.0 648.978   4
  -2   5   3 27420.1 511.404   2
   2  -5  -3 27175.9 586.474   4
  -2   5   2 1005.01 195.356   2
   2  -5  -2 1040.93 238.912   4
  -2   5   1 12667.8 291.541   5
   2  -5  -1 11775.6 408.436   4
  -2   5   0 6522.01 243.908   5
   2  -5   0 5992.95 284.435   0
   2  -5   0 5997.72 303.730   4
   2  -5   1 10611.0 393.913   4
   2  -5   1 9990.73 361.098   0
   2  -5   2 20193.9 494.311   0
   2  -5   2 21058.4 512.670   4
   2  -5   3 6418.93 335.893   4
   2  -5   3 6028.81 313.643   0
   2  -5   4 2725.39 252.177   0
   2  -5   5 8347.31 375.582   0
   2  -5   6 29187.5 661.058   0
  -2   5  -6 29471.5 563.982   3
   2  -5   7 6699.28 368.556   0
  -2   5  -7 6618.13 336.722   3
  -2   5  -8 79.5433 216.427   3
   2  -5   8-64.6151 225.443   0
   2  -5   9 837.487 250.704   0
  -2   5  -9 832.436 260.787   3
   2  -5  10 1517.55 291.295   0
  -2   5 -10 1507.77 308.135   3
  -2   5 -11 4062.86 389.440   3
   2  -5  11 3643.81 407.817   0
   2  -5  12 874.309 337.073   0
  -2   4  15 628.651 306.235   8
  -2   4  14 577.774 347.513   8
  -2   4  13 4273.16 456.651   8
  -2   4  12 170.178 274.425   8
  -2   4  11 71.7803 249.128   8
  -2   4  10 2066.08 312.430   8
  -2   4   9-94.2909 254.940   8
  -2   4   8 402.404 249.856   8
  -2   4   7 3072.46 296.754   8
  -2   4   7 3394.99 268.019   2
  -2   4   6 6509.67 310.632   2
  -2   4   5 524.336 198.787   2
  -2   4   4 1001.11 190.939   2
  -2   4   3 91.7792 97.0483   5
   2  -4  -3 80.5222 165.793   4
  -2   4   3 91.1464 163.624   2
  -2   4   2 2842.43 214.900   2
   2  -4  -2 3114.97 241.541   4
  -2   4   2 3030.99 153.279   5
  -2   4   1 598.543 127.450   5
   2  -4  -1 460.170 173.359   4
  -2   4   0 6389.59 226.331   5
   2  -4   0 6364.49 283.314   4
   2  -4   0 6576.50 264.956   0
   2  -4   1 11563.5 353.764   4
   2  -4   1 11247.3 334.498   0
   2  -4   2 7706.90 297.958   0
   2  -4   2 7794.28 323.177   4
   2  -4   3 1976.91 217.359   4
   2  -4   3 1861.68 208.857   0
   2  -4   4 4365.84 277.200   0
   2  -4   5 13441.4 423.903   0
  -2   4  -5 13812.6 352.833   3
  -2   4  -6 7884.67 316.165   3
   2  -4   6 8054.13 359.438   0
  -2   4  -7 10939.7 382.060   3
   2  -4   7 10923.2 438.519   0
   2  -4   8 191.508 195.562   0
  -2   4  -8 53.6396 202.959   3
   2  -4   9 836.745 243.768   0
  -2   4  -9 839.621 248.679   3
  -2   4 -10 707.644 268.513   3
   2  -4  10 1140.77 269.333   0
  -2   4 -11 946.495 305.131   3
   2  -4  11 686.239 267.523   0
  -2   4 -12 1270.69 338.211   3
   2  -4  12 1718.02 315.609   0
  -2   4 -13 883.228 334.002   3
   2  -4  13 1059.65 333.937   0
  -2   4 -14 1996.13 405.297   3
   2  -4  14 1452.06 374.837   0
  -2   3  15 698.015 352.276   8
  -2   3  14 1686.49 399.841   8
  -2   3  13 3714.29 394.968   8
  -2   3  12 1765.80 360.962   8
  -2   3  11 2179.30 338.716   8
  -2   3  10 10164.5 477.747   8
  -2   3   9 3469.99 304.729   8
  -2   3   8 9035.75 397.046   8
  -2   3   7 14271.0 443.490   8
  -2   3   6 20202.4 466.103   2
  -2   3   6 20000.3 483.314   8
  -2   3   5 27754.7 502.634   2
  -2   3   4 36569.5 548.186   2
  -2   3   3 60820.7 665.047   2
  -2   3   2 42390.8 406.838   5
   2  -3  -2 41090.0 544.099   4
  -2   3   2 41556.6 553.525   2
  -2   3   1 24835.9 342.674   5
   2  -3  -1 23592.6 418.083   4
   2  -3   0 656.235 170.903   4
   2  -3   0 830.399 140.126   0
  -2   3   0 1145.66 135.972   5
   2  -3   1 31440.1 449.115   0
   2  -3   1 31675.9 480.498   4
   2  -3   2 23820.7 411.704   0
   2  -3   2 23940.0 438.624   4
   2  -3   3 5496.07 253.681   4
   2  -3   3 5333.42 238.484   0
   2  -3   4 4560.28 241.954   0
  -2   3  -4 4674.31 203.494   3
  -2   3  -5 24771.2 429.033   3
   2  -3   5 23351.2 490.659   0
   2  -3   6 87074.2 964.547   0
  -2   3  -6 87980.9 840.724   3
  -2   3  -7 1949.90 231.756   3
   2  -3   7 1759.97 242.769   0
  -2   3  -8 3337.03 277.213   3
  -2   3  -9 67.4773 213.818   3
  -2   3 -10 201.818 226.938   3
  -2   3 -11 3560.26 361.104   3
  -2   3 -12 75.2209 265.057   3
  -2   3 -13 306.234 313.176   3
  -2   3 -14 27.0714 320.974   3
   2  -3  14 304.263 330.106   0
  -2   3 -15 369.749 379.186   3
   2  -3  15 514.872 355.319   0
  -2   2  16 12.5619 368.364   8
   2  -2 -15-27.6926 318.093   3
  -2   2  15 17.1032 317.539   8
   2  -2 -14 203.981 318.372   3
  -2   2  14 378.351 357.611   8
   2  -2 -13 1883.31 325.911   3
  -2   2  13 1497.32 344.111   8
  -2   2  12 486.496 310.975   8
   2  -2 -12 546.746 262.483   3
   2  -2 -11 279.822 238.222   3
  -2   2  11 324.380 269.206   8
   2  -2 -10 1164.80 247.364   3
  -2   2  10 1367.10 280.756   8
   2  -2  -9 752.076 209.210   3
  -2   2   9 740.281 271.604   8
  -2   2   8 3588.07 314.270   8
   2  -2  -8 3881.43 259.544   3
  -2   2   7 8189.25 375.484   8
   2  -2  -7 8807.32 313.454   3
  -2   2   6 2894.84 275.398   8
   2  -2  -6 3185.49 207.210   3
  -2   2   6 3160.75 251.765   2
  -2   2   5 13771.8 377.714   2
   2  -2  -5 13879.0 300.246   3
  -2   2   4 4741.83 245.008   2
   2  -2  -4 4669.76 170.239   3
  -2   2   3 450.811 142.352   2
  -2   2   2 48583.2 560.012   2
  -2   2   2 48900.6 432.638   5
  -2   2   1 25982.1 334.144   5
   2  -2  -1 25381.6 373.478   4
   2  -2   0 40895.0 408.861   0
   2  -2   0 41355.4 461.011   4
  -2   2   0 42482.8 450.785   5
   2  -2   1 180840. 3498.66   0
  -2   2  -1 184325. 3867.92   5
   2  -2   1 177310. 939.795   4
   2  -2   2 89742.2 704.804   4
  -2   2  -2 90037.8 470.181   3
   2  -2   2 90904.7 681.485   0
   2  -2   3 916.035 139.185   0
  -2   2  -3 1270.99 116.827   3
  -2   2  -4 18201.1 313.382   3
   2  -2   5 10587.6 212.373   1
  -2   2  -5 10410.4 286.346   3
  -2   2  -6 29877.2 489.267   3
   2  -2   6 30982.8 380.495   1
   2  -2   7 50692.9 521.329   1
  -2   2  -7 49114.4 666.214   3
  -2   2  -8 702.349 202.665   3
  -2   2  -9 7634.36 352.610   3
  -2   2 -10 13477.2 475.227   3
  -2   2 -11 5571.45 387.075   3
  -2   2 -12 3133.09 361.777   3
  -2   2 -13 1795.91 339.756   3
  -2   2 -14 2779.65 388.425   3
  -2   2 -15 1417.03 402.268   3
  -2   2 -16 254.310 373.253   3
   2  -1 -16-24.3469 378.080   3
  -2   1  16 314.517 377.173   8
   2  -1 -15 441.296 359.884   3
  -2   1  15 782.827 378.947   8
   2  -1 -14 1223.25 359.500   3
  -2   1  14 554.431 338.073   8
  -2   1  13 507.793 282.871   8
   2  -1 -13 423.028 306.316   3
   2  -1 -12-127.835 270.694   3
  -2   1  11 3482.32 337.691   8
   2  -1 -11 3195.05 321.995   3
  -2   1  10 2759.84 290.457   8
   2  -1 -10 2914.22 277.789   3
   2  -1  -9 1132.77 231.571   3
  -2   1   9 1212.23 245.233   8
   2  -1  -8 36403.7 611.866   3
  -2   1   8 34062.2 662.010   8
  -2   1   7 4043.57 290.864   8
   2  -1  -7 3974.76 255.851   3
  -2   1   6 1265.79 233.123   8
   2  -1  -6 1469.07 185.361   3
   2  -1  -5 7730.44 243.070   3
  -2   1   5 7763.83 303.034   2
   2  -1  -4 1011.42 121.437   3
  -2   1   4 826.277 180.219   2
  -2   1   3 27616.2 431.942   2
   2  -1  -3 27390.7 304.879   3
  -2   1   2 42695.2 495.394   2
   2  -1  -2 43521.3 301.576   3
  -2   1   1 3867.04 165.837   5
  -2   1   1 3700.87 178.447   2
   2  -1  -1 3700.58 159.928   6
   2  -1   0 307.819 76.7323   0
   2  -1   0 397.318 103.363   6
  -2   1   0 430.153 117.308   5
   2  -1   0 330.274 93.9802   4
   2  -1   1 50703.1 380.821   6
   2  -1   1 50737.9 396.135   0
   2  -1   1 49886.6 422.602   4
  -2   1  -1 51090.0 500.884   5
  -2   1  -2 3276.51 183.337   5
  -2   1  -2 3082.02 106.515   3
   2  -1   2 3143.28 100.914   6
  -2   1  -3 2991.63 136.905   3
  -2   1  -4 257.483 114.639   3
   2  -1   4 162.035 89.0998   1
  -2   1  -5 6690.99 232.699   3
   2  -1   5 6625.52 195.942   1
  -2   1  -6 31030.8 482.862   3
   2  -1   6 32467.3 425.761   1
  -2   1  -7 3988.58 252.883   3
   2  -1   7 4094.73 199.712   1
   2  -1   8 8406.45 274.869   1
  -2   1  -8 7953.51 341.032   3
  -2   1  -9 1886.56 237.732   3
   2  -1   9 2159.38 188.907   1
   2  -1  10 2484.95 211.756   1
  -2   1 -10 2094.43 286.898   3
  -2   1 -11 258.966 225.409   3
   2  -1  11 143.936 161.820   1
  -2   1 -12 1398.89 288.279   3
  -2   1 -13 1827.97 352.890   3
  -2   1 -14-41.2551 323.259   3
  -2   1 -15 343.035 357.736   3
   2   0 -16 344.554 392.489   3
   2   0 -15 1078.05 347.989   3
  -2   0  15 1098.74 383.359   8
   2   0 -14 49.4430 321.420   3
  -2   0  14 133.594 338.581   8
   2   0 -13 318.303 295.046   3
  -2   0  13 21.9003 303.175   8
  -2   0  12 5017.76 383.119   8
   2   0 -12 4958.99 371.783   3
  -2   0  11 3657.53 348.095   8
   2   0 -11 4003.14 354.436   3
  -2   0  10 8169.58 398.787   8
   2   0 -10 9023.56 391.002   3
   2   0  -9 1298.68 248.457   3
  -2   0   9 1245.00 257.604   8
   2   0  -8 3307.41 258.930   3
  -2   0   8 3084.23 262.286   8
   2   0  -7 54677.0 697.566   3
  -2   0   7 53614.7 744.160   8
   2   0  -6 29821.8 485.020   3
  -2   0   6 28894.4 518.185   8
   2   0  -5 9889.95 311.021   6
   2   0  -5 10071.8 278.338   3
  -2   0   5 9495.08 307.661   8
  -2   0   4 40727.1 533.514   2
   2   0  -4 40577.3 528.327   6
   2   0  -4 41032.4 452.109   3
  -2   0   3 4661.30 204.842   2
   2   0  -3 5052.84 164.627   3
   2   0  -3 4756.78 210.014   6
   2   0  -2 185367. 940.224   6
  -2   0   2 189890. 3839.96   2
   2   0  -1 12784.4 254.742   6
  -2   0   1 13822.8 287.508   2
  -2   0   0 51965.6 480.500   5
   2   0   0 52025.7 438.667   6
   2   0   0 53221.4 291.714   4
  -2   0  -1 287461. 4459.06   5
   2   0   1 286573. 3639.05   6
  -2   0  -2 93292.1 681.182   5
   2   0   2 93972.6 486.096   6
  -2   0  -3 554.894 101.780   3
  -2   0  -3 600.831 133.506   5
   2   0   3 484.800 109.958   1
   2   0   4 9758.23 236.420   1
  -2   0  -4 9285.29 273.527   5
  -2   0  -4 9452.16 230.556   3
  -2   0  -5 55.5063 126.425   3
   2   0   5 96.8198 103.649   1
  -2   0  -6 13766.1 192.131   7
  -2   0  -6 13976.4 347.929   3
   2   0   6 13994.9 314.255   1
  -2   0  -7 17008.9 404.412   3
   2   0   7 17728.2 375.778   1
  -2   0  -8 31.3485 181.968   3
   2   0   8 46.2145 140.628   1
   2   0   9 11476.8 355.099   1
  -2   0  -9 12242.5 426.139   3
   2   0  10 13379.2 403.345   1
  -2   0 -10 13550.3 470.691   3
  -2   0 -11 5261.80 369.010   3
   2   0  11 5300.76 305.717   1
  -2   0 -12 577.206 275.035   3
   2   0  12 408.673 197.346   1
  -2   0 -13 600.788 271.689   3
   2   0  13 567.152 228.003   1
  -2   0 -14 566.696 330.208   3
  -2   0 -15 169.548 334.023   3
  -2   0 -16 142.371 257.191   3
   2   1 -16 147.816 347.985   3
   2   1 -15-34.7676 366.634   3
   2   1 -14 164.902 331.200   3
   2   1 -13 10.1038 269.591   3
  -2  -1  12 2209.20 341.060   8
   2   1 -12 2685.11 318.176   3
  -2  -1  11 86.4670 253.243   8
   2   1 -11 231.381 226.244   3
   2   1 -10 1284.42 243.016   3
  -2  -1  10 1029.22 236.042   8
  -2  -1   9 416.486 238.580   8
   2   1  -9 429.886 211.090   3
   2   1  -8 16423.1 468.273   3
  -2  -1   8 16146.3 460.146   8
   2   1  -7 13149.6 388.462   6
   2   1  -7 14317.5 411.536   3
  -2  -1   7 14650.2 416.632   8
   2   1  -6 4522.98 250.562   3
  -2  -1   6 5006.59 261.449   8
   2   1  -6 5102.88 250.056   6
  -2  -1   5 1271.38 184.604   8
   2   1  -5 1400.51 167.260   6
   2   1  -4 75086.3 680.615   6
  -2  -1   4 78545.0 678.371   8
   2   1  -3 18533.4 351.254   6
  -2  -1   3 18287.7 350.237   2
  -2  -1   2 9044.31 124.426   0
  -2  -1   2 9881.51 254.500   2
   2   1  -2 8858.02 237.134   6
  -2  -1   1 4385.52 178.599   2
   2   1  -1 4319.64 203.086   6
   2   1   0 1744.18 137.688   6
  -2  -1   0 1681.49 145.412   2
  -2  -1  -1 5441.35 199.717   5
   2   1   2 54753.7 493.951   1
  -2  -1  -2 53937.3 503.283   5
  -2  -1  -3 12688.7 274.515   5
   2   1   3 13604.3 279.564   1
  -2  -1  -4 2019.98 154.143   5
   2   1   4 2180.74 154.794   1
  -2  -1  -5 33966.5 368.030   7
   2   1   5 32691.9 459.474   1
  -2  -1  -6 18750.4 389.523   5
  -2  -1  -6 19067.1 269.486   7
   2   1   6 18755.6 381.963   1
  -2  -1  -6 18789.8 387.860   3
  -2  -1  -7 9934.82 200.309   7
   2   1   7 9988.33 316.099   1
  -2  -1  -7 9967.28 324.849   3
  -2  -1  -8 5650.86 285.397   3
   2   1   8 5721.51 265.441   1
  -2  -1  -9 8199.57 369.722   3
   2   1   9 8194.51 323.492   1
  -2  -1 -10 1381.78 261.869   3
   2   1  10 1412.98 219.838   1
  -2  -1 -11 246.742 226.590   3
   2   1  11-44.3536 188.338   1
   2   1  12 6292.93 349.924   1
  -2  -1 -12 6362.39 381.231   3
  -2  -1 -13 2541.02 318.454   3
   2   1  13 2662.06 295.255   1
  -2  -1 -14 2689.61 349.820   3
   2   1  14 2226.56 311.176   1
   2   1  15-63.2083 259.808   1
   2   2 -15 504.806 378.482   3
   2   2 -14-107.359 344.695   3
   2   2 -13 1755.74 366.432   3
   2   2 -12 4784.07 386.750   3
  -2  -2  12 4825.06 395.081   8
  -2  -2  11 2692.18 314.582   8
   2   2 -11 2201.47 319.016   3
  -2  -2  10 1825.58 258.348   8
   2   2 -10 1914.52 288.756   3
  -2  -2   9 10802.2 405.821   8
   2   2  -9 10284.6 435.689   3
   2   2  -9 10431.8 378.402   6
   2   2  -8-37.4101 197.824   6
   2   2  -8 7.04547 216.785   3
  -2  -2   7 26397.2 525.319   8
   2   2  -7 25592.5 507.939   6
  -2  -2   6 8376.19 310.707   8
   2   2  -6 8168.98 309.881   6
   2   2  -5 30.3659 168.006   6
  -2  -2   5-28.5491 109.572   0
  -2  -2   5-48.9066 146.158   8
   2   2  -4 11176.3 307.149   6
  -2  -2   4 11323.5 280.166   8
  -2  -2   4 11717.6 247.662   0
  -2  -2   3 13944.7 235.842   0
   2   2  -3 13584.4 312.348   6
  -2  -2   3 13708.5 267.206   8
  -2  -2   2 23349.3 297.694   8
  -2  -2   2 23341.7 273.840   0
  -2  -2   2 22678.8 341.299   2
   2   2  -2 23043.5 382.212   6
  -2  -2   1 380.568 113.317   2
  -2  -2   0 98.3316 54.5178   4
  -2  -2   0 79.7168 95.6319   2
  -2  -2  -1 15730.5 228.454   2
  -2  -2  -2 731.599 137.595   5
   2   2   2 644.718 123.290   1
  -2  -2  -3 935.778 130.979   5
   2   2   3 972.514 148.568   1
  -2  -2  -3 1246.94 146.202   7
  -2  -2  -4-72.0811 119.885   5
   2   2   4 60.4719 125.159   1
  -2  -2  -4-82.9314 109.383   7
   2   2   5 7342.81 258.102   1
  -2  -2  -5 7958.59 247.203   5
  -2  -2  -5 7561.56 215.928   7
  -2  -2  -6 7506.53 255.153   5
   2   2   6 7539.45 283.173   1
  -2  -2  -6 7682.59 215.048   7
   2   2   7 373.674 155.966   1
  -2  -2  -7 548.696 152.407   5
  -2  -2  -7 412.450 105.484   7
  -2  -2  -8 730.252 167.156   5
   2   2   8 542.958 186.805   1
  -2  -2  -8 681.039 117.856   7
   2   2   9 13.0459 185.136   1
  -2  -2  -9-41.9674 154.817   5
  -2  -2 -10 21.2162 163.770   5
   2   2  10 55.6112 162.785   1
  -2  -2 -11 204.137 184.705   5
   2   2  11 13.6584 177.567   1
   2   2  12 367.289 227.763   1
  -2  -2 -12 307.199 195.777   5
   2   2  13 232.158 218.821   1
   2   2  14 2123.15 311.143   1
   2   2  15 3920.57 401.863   1
   2   2  16-15.9448 290.649   1
   2   2  17 3.93599 330.327   1
   2   3 -15 39.6717 340.465   3
   2   3 -14 38.9402 353.363   3
   2   3 -13 256.199 338.645   3
  -2  -3  13 306.388 264.189   0
  -2  -3  12 4648.70 363.640   0
   2   3 -12 3494.64 379.576   3
   2   3 -11 3749.59 374.560   3
  -2  -3  11 4562.14 328.987   0
  -2  -3  10 3118.07 296.344   8
   2   3 -10 2961.45 270.710   6
   2   3 -10 2309.68 324.338   3
  -2  -3  10 2748.77 271.090   0
   2   3  -9 309.789 198.197   6
  -2  -3   9 433.246 210.176   8
  -2  -3   9 293.263 180.059   0
   2   3  -9 506.682 246.876   3
  -2  -3   8 3537.30 260.619   8
  -2  -3   8 3722.90 252.895   0
   2   3  -8 3196.24 258.762   6
  -2  -3   7 30891.4 551.502   8
  -2  -3   7 32496.6 552.691   0
  -2  -3   6 4468.15 242.943   8
   2   3  -6 4473.42 256.058   6
  -2  -3   6 4297.69 230.264   0
  -2  -3   5 13061.9 318.543   8
   2   3  -5 12380.8 360.554   6
  -2  -3   5 12764.4 316.669   0
  -2  -3   4 51754.7 525.130   8
  -2  -3   4 52439.9 555.644   0
   2   3  -4 51594.4 627.655   6
  -2  -3   3 46359.7 494.959   0
  -2  -3   3 46025.3 439.883   8
   2   3  -3 45663.5 566.148   6
  -2  -3   2 34259.8 409.991   0
  -2  -3   2 33711.0 320.045   8
  -2  -3   1 10.1856 103.466   0
  -2  -3   1 22.1974 59.8467   8
  -2  -3   1 50.3935 91.4236   4
  -2  -3   0 26453.8 282.857   4
  -2  -3  -1 7691.60 147.845   2
  -2  -3  -1 7368.38 168.612   4
   2   3   2 11261.0 278.158   1
  -2  -3  -2 11896.4 160.429   2
  -2  -3  -2 11819.6 304.281   7
  -2  -3  -3 4589.90 214.835   7
  -2  -3  -3 4407.68 186.722   5
   2   3   3 4403.11 212.915   1
  -2  -3  -4 713.512 131.444   7
  -2  -3  -4 689.579 128.250   5
   2   3   4 595.214 153.889   1
  -2  -3  -5 98139.7 723.885   5
  -2  -3  -5 95870.6 774.594   7
   2   3   5 94107.4 851.754   1
  -2  -3  -6 46467.0 555.963   7
  -2  -3  -6 48443.7 545.531   5
   2   3   6 46348.5 646.450   1
   2   3   7 850.399 192.640   1
  -2  -3  -7 938.101 153.547   5
  -2  -3  -7 884.798 143.452   7
   2   3   8 2838.60 255.306   1
  -2  -3  -8 3015.76 183.489   7
  -2  -3  -8 3236.58 206.594   5
  -2  -3  -9 1852.97 193.412   5
   2   3   9 1460.42 228.685   1
   2   3  10 805.574 225.289   1
  -2  -3 -10 939.368 176.477   5
   2   3  11 158.064 209.462   1
   2   3  12 3129.08 327.126   1
   2   3  13 503.754 254.091   1
   2   3  14 2607.04 331.136   1
   2   3  15-18.7660 274.564   1
   2   3  16 129.454 314.146   1
   2   4 -14 77.7739 369.525   3
   2   4 -13 259.336 320.580   3
  -2  -4  13 93.3958 259.736   0
   2   4 -12 192.551 325.146   3
  -2  -4  12 107.198 253.870   0
  -2  -4  11-103.701 229.381   0
   2   4 -11 113.655 279.406   3
  -2  -4  10-15.3988 206.397   0
   2   4  -9 7722.75 360.070   6
  -2  -4   9 7918.19 364.126   0
  -2  -4   8 3217.59 259.236   0
   2   4  -8 2565.91 245.216   6
   2   4  -7-67.2210 187.883   6
  -2  -4   7 167.779 143.639   7
  -2  -4   7 75.1038 168.659   0
  -2  -4   6-93.9891 158.968   0
   2   4  -6-9.91568 179.695   6
  -2  -4   6-78.4686 145.331   7
  -2  -4   5 3867.54 227.247   0
  -2  -4   5 3659.55 191.008   8
   2   4  -5 3599.91 244.247   6
  -2  -4   5 4305.39 240.897   7
  -2  -4   4 10286.9 307.589   0
  -2  -4   4 10687.4 249.077   8
   2   4  -4 9940.82 329.464   6
  -2  -4   3 1.57173 138.330   0
  -2  -4   3 76.4460 153.909   7
  -2  -4   2 885.182 147.877   0
  -2  -4   2 1171.66 188.280   7
  -2  -4   1 682.890 137.524   4
  -2  -4   1 907.662 182.455   7
  -2  -4   1 929.675 148.491   0
  -2  -4   0 62946.1 536.525   4
  -2  -4   0 62854.2 686.111   7
  -2  -4  -1 268202. 4328.69   4
  -2  -4  -1 250229. 5345.69   7
  -2  -4  -2 4708.52 206.747   4
  -2  -4  -2 5285.08 251.934   7
   2   4   2 5398.52 228.008   1
   2   4   3 225.207 132.556   1
  -2  -4  -3 351.503 156.470   7
  -2  -4  -4 4552.76 221.539   7
   2   4   4 4489.01 241.416   1
  -2  -4  -5 15142.7 373.622   7
   2   4   5 15472.8 392.348   1
  -2  -4  -5 16130.8 309.193   5
   2   4   6 25482.2 505.911   1
  -2  -4  -6 26544.2 483.161   7
  -2  -4  -7 3475.83 193.723   5
  -2  -4  -7 3487.98 220.455   7
   2   4   7 3555.11 273.361   1
  -2  -4  -8 4131.35 206.548   5
  -2  -4  -8 4259.78 236.578   7
   2   4   8 3982.82 267.887   1
   2   4   9 13738.1 449.810   1
   2   4  10 11595.9 461.648   1
   2   4  11 1104.31 250.788   1
   2   4  12 1921.73 305.620   1
   2   4  13 2023.56 301.725   1
   2   4  14 3164.24 377.276   1
   2   4  15 1406.91 351.408   1
   2   4  16 63.6809 290.454   1
   2   5 -14 327.877 403.292   3
  -2  -5  13 235.302 282.007   0
   2   5 -13 155.685 336.781   3
   2   5 -12 1186.00 335.342   3
  -2  -5  12 1510.90 302.953   0
   2   5 -11 1047.25 318.767   3
  -2  -5  11 1451.74 285.939   0
  -2  -5  10 461.327 231.156   0
   2   5 -10 381.987 253.415   3
  -2  -5   9 4589.48 323.239   0
   2   5  -8 12628.6 412.957   6
  -2  -5   8 13491.4 460.114   0
   2   5  -7 7112.92 331.708   6
  -2  -5   7 7490.14 350.772   0
   2   5  -6 1258.22 225.368   6
  -2  -5   6 1404.02 212.451   0
  -2  -5   6 1443.51 176.773   7
  -2  -5   5 7180.25 284.779   7
  -2  -5   5 6812.64 307.551   0
   2   5  -5 6858.52 319.809   6
   2   5  -4 1126.80 221.039   6
  -2  -5   4 1343.14 184.211   7
  -2  -5   4 1014.22 194.606   0
  -2  -5   3 5493.52 276.434   0
  -2  -5   3 5270.45 257.351   7
  -2  -5   2 4009.36 242.725   0
  -2  -5   2 3883.04 219.956   4
  -2  -5   2 4107.33 241.572   7
  -2  -5   1 131.064 148.093   7
  -2  -5   1 103.702 150.344   4
  -2  -5   0 39219.1 509.450   4
  -2  -5   0 37169.3 577.580   7
  -2  -5  -1 1552.68 164.071   4
  -2  -5  -1 1604.58 215.274   7
  -2  -5  -2 249.036 140.798   4
   2   5   2 387.602 148.107   1
  -2  -5  -2 259.351 152.980   7
  -2  -5  -3 4.78922 156.774   7
   2   5   3 126.638 138.485   1
   2   5   4 312.663 172.231   1
  -2  -5  -4 299.371 174.183   7
   2   5   5 18267.7 446.619   1
  -2  -5  -5 17934.1 447.568   7
  -2  -5  -6 1290.15 206.983   7
   2   5   6 1438.66 197.817   1
  -2  -5  -7 236.850 168.167   7
   2   5   7 398.937 206.712   1
   2   5   8-54.8113 171.216   1
  -2  -5  -8 40.1450 163.031   7
   2   5   9 1563.02 251.799   1
   2   5  10 2606.63 284.537   1
   2   5  11 196.448 211.172   1
   2   5  12-17.8135 225.072   1
   2   5  13 519.562 286.191   1
   2   5  14-54.4909 256.363   1
   2   5  15 104.037 306.469   1
   2   5  16 123.328 314.110   1
  -2  -6  13 270.974 295.753   0
   2   6 -13 393.432 342.638   3
  -2  -6  12 158.039 277.193   0
   2   6 -12 296.715 350.311   3
  -2  -6  11 239.005 282.372   0
   2   6 -11 385.900 341.493   3
  -2  -6  10 395.043 245.572   0
  -2  -6   9 2087.90 290.334   0
  -2  -6   8 2788.88 294.085   0
   2   6  -7 445.558 222.051   6
  -2  -6   7 665.048 218.867   0
   2   6  -6 521.016 210.625   6
  -2  -6   6 784.442 226.500   0
  -2  -6   5 9886.26 395.619   0
  -2  -6   5 9453.65 335.163   7
   2   6  -5 9552.85 377.493   6
  -2  -6   4 13217.9 435.360   0
  -2  -6   4 13461.5 392.750   7
  -2  -6   3 2472.93 237.141   0
  -2  -6   3 2543.59 231.596   7
  -2  -6   2 1972.43 216.039   0
  -2  -6   2 1638.05 213.820   4
  -2  -6   2 1732.86 204.950   7
  -2  -6   1-49.5870 191.713   4
  -2  -6   1 121.532 166.617   7
  -2  -6   0 63241.1 727.713   4
  -2  -6   0 60748.3 797.793   7
  -2  -6  -1 90049.1 842.303   4
  -2  -6  -1 88291.3 964.577   7
   2   6   2 871.658 166.770   1
  -2  -6  -2 783.994 215.805   7
  -2  -6  -2 457.874 181.104   4
  -2  -6  -3 2858.40 235.613   4
   2   6   3 2987.36 225.602   1
  -2  -6  -3 3022.02 236.292   7
  -2  -6  -4 5407.78 307.976   7
   2   6   4 5648.44 288.507   1
  -2  -6  -5 10409.7 391.726   7
   2   6   5 10713.9 371.151   1
  -2  -6  -6 10015.0 378.516   7
   2   6   6 10149.8 376.830   1
  -2  -6  -7 1843.06 236.954   7
   2   6   7 2187.59 262.998   1
   2   6   8 4036.78 320.647   1
   2   6   9 8266.38 416.434   1
   2   6  10 9755.17 470.984   1
   2   6  11 1963.73 288.082   1
   2   6  12 881.402 271.089   1
   2   6  13 774.138 301.552   1
   2   6  14 266.067 307.871   1
   2   6  15 152.606 341.080   1
  -2  -7  12 220.443 312.983   0
   2   7 -12-39.5943 352.651   3
  -2  -7  11-27.8406 292.650   0
  -2  -7  10-73.8361 267.310   0
  -2  -7   9 1799.18 313.043   0
  -2  -7   8 1601.18 300.304   0
  -2  -7   7 39.3206 234.576   0
   2   7  -6-39.9271 213.850   6
  -2  -7   6 32.8235 208.163   0
   2   7  -5 54.6356 216.939   6
  -2  -7   5 63.2197 201.519   0
  -2  -7   5 179.331 169.693   7
  -2  -7   4 1879.87 261.720   0
  -2  -7   4 2217.36 237.810   7
  -2  -7   3-17.5812 188.220   0
  -2  -7   3 34.9503 172.647   7
  -2  -7   2 91.9571 191.309   4
  -2  -7   2 38.4719 184.015   7
  -2  -7   1 61.9121 166.113   7
  -2  -7   1-39.7527 192.795   4
  -2  -7   0 2998.07 256.703   4
  -2  -7   0 3014.76 252.573   7
  -2  -7  -1 39.4976 185.877   4
  -2  -7  -1 177.882 198.880   7
  -2  -7  -2 136.489 165.508   7
  -2  -7  -2-6.93155 170.568   4
   2   7   3 1631.78 206.262   1
  -2  -7  -3 1567.58 217.407   7
  -2  -7  -3 1042.24 213.210   4
   2   7   4 2418.26 230.296   1
  -2  -7  -4 2540.85 253.782   4
  -2  -7  -4 2508.43 269.811   7
  -2  -7  -5 326.865 187.807   4
   2   7   5 58.8365 182.154   1
  -2  -7  -5 138.285 189.462   7
  -2  -7  -6 2214.57 275.910   7
   2   7   6 1868.92 250.148   1
   2   7   7 761.945 229.370   1
  -2  -7  -7 569.346 228.128   7
   2   7   8 3946.30 323.788   1
   2   7   9 2548.04 304.566   1
   2   7  10-46.5397 254.978   1
   2   7  11 86.1198 273.401   1
   2   7  12 901.318 318.991   1
   2   7  13 1957.74 375.604   1
   2   7  14 70.7706 286.876   1
  -2  -8  11 79.6391 322.672   0
  -2  -8   9 25.7385 296.957   0
  -2  -8   8 122.144 266.861   0
  -2  -8   7 105.214 256.192   0
  -2  -8   6 360.913 249.128   0
  -2  -8   5 2643.44 331.720   0
  -2  -8   4 3711.24 344.356   0
  -2  -8   4 3312.74 290.776   7
  -2  -8   3 461.128 199.407   7
  -2  -8   2 160.667 213.808   4
  -2  -8   2 342.276 191.915   7
  -2  -8   1 522.524 235.239   4
  -2  -8   1 774.862 221.300   7
  -2  -8   0 8922.46 395.611   4
  -2  -8   0 8590.80 393.132   7
  -2  -8  -1 2579.69 277.428   4
  -2  -8  -1 2529.87 269.819   7
  -2  -8  -2 101.617 186.977   4
  -2  -8  -2-43.5316 208.808   7
  -2  -8  -3 629.646 222.952   4
   2   8   3 525.248 180.339   1
  -2  -8  -3 384.561 220.178   7
  -2  -8  -4 300.795 219.483   4
   2   8   4 321.497 184.289   1
  -2  -8  -4 434.992 233.834   7
  -2  -8  -5 2488.72 286.502   4
   2   8   5 2734.10 267.530   1
  -2  -8  -5 2330.22 288.825   7
   2   8   6 1313.96 246.353   1
  -2  -8  -6 1479.35 270.561   4
   2   8   7 180.441 232.823   1
   2   8   8 48.4539 239.453   1
   2   8   9 34.0027 244.452   1
   2   8  10 1756.31 331.824   1
   2   8  11 268.519 264.973   1
   2   8  12 124.896 318.553   1
   2   8  13-40.8480 262.202   1
  -2  -9   9-6.29881 316.020   0
  -2  -9   8-55.6414 307.470   0
  -2  -9   7 357.486 296.545   0
  -2  -9   6 206.028 286.574   0
  -2  -9   5 819.017 277.026   0
  -2  -9   3-13.1113 214.772   7
  -2  -9   2 217.591 256.098   4
  -2  -9   2 160.917 215.289   7
  -2  -9   1 780.940 256.581   4
  -2  -9   1 857.115 240.299   7
  -2  -9   0 110.638 235.739   7
  -2  -9   0 178.200 238.486   4
  -2  -9  -1-63.9268 238.917   4
  -2  -9  -1 48.7562 210.847   7
  -2  -9  -2 312.015 220.763   7
  -2  -9  -2 268.284 239.230   4
  -2  -9  -3 1699.60 302.946   7
  -2  -9  -3 1604.87 270.662   4
  -2  -9  -4 449.012 239.488   4
  -2  -9  -4 634.974 244.986   7
  -2  -9  -5 419.100 267.133   4
   2   9   6 902.738 252.155   1
  -2  -9  -6 742.536 282.639   4
   2   9   7 733.322 263.434   1
  -2  -9  -7 552.641 272.111   4
  -2  -9  -8 3429.87 364.042   4
   2   9   8 3010.54 355.441   1
  -2  -9  -9 156.171 284.531   4
   2   9   9 35.3796 262.119   1
   2   9  10 263.463 301.923   1
   2   9  11 552.176 326.577   1
   2   9  12 337.450 299.982   1
  -2 -10   7-79.5378 350.262   0
  -2 -10   0-27.5212 275.538   4
  -2 -10  -1 251.392 269.625   4
  -2 -10  -2 257.182 282.420   4
  -2 -10  -3 77.8570 257.331   4
  -2 -10  -4 35.4449 249.932   4
  -2 -10  -5 36.4346 267.299   4
  -2 -10  -6-19.5553 286.812   4
  -2 -10  -7-85.7569 285.073   4
  -2 -10  -8 468.170 303.482   4
  -2 -10  -9 200.669 328.746   4
  -2 -10 -10 102.576 338.369   4
  -2 -10 -11-54.1303 357.269   4
  -2 -11   1 249.750 314.981   4
  -2 -11   0-67.2991 308.141   4
  -2 -11  -1 77.7884 318.488   4
  -2 -11  -2 29.3777 316.464   4
  -2 -11  -3 32.6479 313.895   4
  -2 -11  -4-53.2698 304.215   4
  -2 -11  -6-101.870 307.558   4
  -2 -11  -7 40.6354 327.320   4
  -2 -11  -8 468.585 336.736   4
   3  -9  -7 252.344 350.180   4
   3  -9  -6 843.360 337.412   4
   3  -9  -5 281.968 327.372   4
   3  -9  -4 517.564 331.069   4
   3  -9  -3 1514.33 356.747   4
   3  -9  -2 235.313 345.649   4
   3  -9  -1 287.189 307.350   4
   3  -9   0 1010.35 354.812   4
   3  -9   1 1127.55 386.433   4
   3  -9   2 710.674 369.662   4
   3  -9   5 811.141 353.958   0
   3  -8  -9 1559.11 372.574   4
   3  -8  -8 692.677 318.938   4
   3  -8  -7-50.6448 317.728   4
   3  -8  -6 144.161 282.045   4
   3  -8  -4 399.123 307.829   4
   3  -8  -3 327.584 258.723   4
   3  -8  -2-120.034 259.762   4
   3  -8  -1-31.9002 270.878   4
   3  -8   0 160.422 264.366   4
   3  -8   1 69.0543 273.326   4
   3  -8   2 216.026 323.185   4
   3  -8   3 88.6134 315.403   4
   3  -8   3-78.9678 289.462   0
   3  -8   4 113.528 294.232   0
   3  -8   5 376.765 309.246   0
   3  -8   6 407.148 302.490   0
   3  -8   7 97.4457 291.608   0
   3  -8   8 251.681 317.337   0
  -3   7  12 334.283 390.195   8
  -3   7  11 543.187 372.309   8
  -3   7  10 237.612 344.031   8
  -3   7   9 312.970 336.569   8
   3  -7  -9 351.822 325.695   4
   3  -7  -8 156.541 294.070   4
  -3   7   8 349.852 299.842   8
  -3   7   7 619.380 298.516   8
   3  -7  -7 682.912 308.705   4
   3  -7  -6 2840.12 358.968   4
   3  -7  -5 2689.62 359.016   4
   3  -7  -4 6844.85 427.514   4
   3  -7  -3 1141.22 272.285   4
  -3   7   2 1672.28 284.613   2
   3  -7  -2 1724.68 298.440   4
  -3   7   1 7201.87 395.845   2
   3  -7  -1 6935.58 427.840   4
   3  -7   0 2738.96 338.689   4
   3  -7   1 84.6110 246.489   4
   3  -7   2-106.501 280.728   4
   3  -7   3 2341.80 335.888   4
   3  -7   3 2103.85 306.676   0
   3  -7   4 5580.66 402.330   0
   3  -7   5 2533.14 338.012   0
   3  -7   6 1507.26 336.469   0
   3  -7   7 1062.43 312.757   0
   3  -7   8 346.201 307.398   0
   3  -7   9-63.1453 276.011   0
   3  -7  10 118.601 315.334   0
  -3   6  13 536.664 391.489   8
  -3   6  12 231.391 338.797   8
  -3   6  11 1076.39 353.455   8
  -3   6  10 273.851 312.116   8
  -3   6   9 107.384 306.984   8
  -3   6   8 325.175 264.989   8
  -3   6   7 409.843 283.550   8
   3  -6  -7 448.107 243.967   4
  -3   6   6 2880.72 306.232   2
   3  -6  -6 2875.73 309.730   4
   3  -6  -5 498.640 246.590   4
  -3   6   5 494.230 237.785   2
  -3   6   4 105.329 212.062   2
   3  -6  -4-18.3162 226.010   4
  -3   6   3 415.424 221.569   2
   3  -6  -3 353.591 213.683   4
   3  -6  -2-78.7237 217.503   4
  -3   6   2 95.5062 213.611   2
   3  -6  -1 12610.9 475.944   4
  -3   6   1 13547.3 464.691   2
   3  -6   0 2680.56 302.892   4
   3  -6   1 1327.39 235.605   0
   3  -6   1 1324.15 256.839   4
  -3   6  -2 2904.16 262.075   5
   3  -6   2 3071.48 282.697   0
   3  -6   2 3095.38 311.246   4
  -3   6  -3 923.674 223.147   5
   3  -6   3 1018.75 245.204   0
   3  -6   3 721.982 261.758   4
   3  -6   4 3858.97 325.610   0
   3  -6   5 2093.01 298.889   0
   3  -6   6-66.1353 252.989   0
   3  -6   7 1814.32 300.882   0
   3  -6   8 4622.58 396.385   0
   3  -6   9 174.186 272.425   0
   3  -6  10 98.5127 289.275   0
   3  -6  11 353.758 246.639   0
  -3   5  13-17.8687 300.940   8
  -3   5  12 7.83812 328.824   8
  -3   5  11 88.5482 325.243   8
  -3   5  10 932.877 341.683   8
  -3   5   9 801.261 294.234   8
  -3   5   8-19.5992 269.836   8
  -3   5   8 69.2540 245.344   2
  -3   5   7 756.660 253.130   2
  -3   5   6 768.502 238.268   2
   3  -5  -5 1698.60 264.029   4
  -3   5   5 1590.63 255.272   2
  -3   5   4 852.357 227.310   2
   3  -5  -4 1005.93 230.993   4
  -3   5   3 7018.91 351.798   2
   3  -5  -3 7063.63 357.071   4
  -3   5   2 3099.42 287.408   2
   3  -5  -2 3097.36 269.363   4
   3  -5  -1 11149.4 404.692   4
  -3   5   1 11774.2 414.597   2
  -3   5   0 437.199 165.622   5
   3  -5   0 533.461 218.555   4
  -3   5  -1 1911.32 216.098   5
   3  -5   1 1935.51 222.860   0
   3  -5   1 1899.52 260.525   4
  -3   5  -2 3600.67 255.353   5
   3  -5   2 3468.55 266.503   0
   3  -5   2 3924.23 304.340   4
  -3   5  -3 236.252 192.619   5
   3  -5   3 368.766 205.391   4
   3  -5   3 495.908 191.270   0
   3  -5   4 3573.01 293.018   0
   3  -5   5 109.905 189.166   0
   3  -5   6 14.7932 199.157   0
   3  -5   7-83.2735 227.873   0
   3  -5   8 53.4148 240.115   0
   3  -5   9 578.141 279.221   0
   3  -5  10 429.134 285.522   0
   3  -5  11 364.217 298.364   0
   3  -5  12-11.4721 298.073   0
  -3   4  14 78.8457 343.880   8
  -3   4  13 160.273 364.844   8
  -3   4  12 1612.94 381.302   8
  -3   4  11 1263.96 362.500   8
  -3   4  10 1908.78 320.296   8
  -3   4   9 4376.76 391.640   8
  -3   4   8 1419.61 264.873   2
  -3   4   8 1697.20 293.636   8
  -3   4   7 4292.74 323.462   2
  -3   4   6 22829.9 563.316   2
  -3   4   5 5014.25 322.014   2
  -3   4   4-120.334 209.276   2
   3  -4  -4-89.5142 184.691   4
  -3   4   3 2127.49 259.795   2
   3  -4  -3 1992.93 228.736   4
  -3   4   2 4396.86 303.349   2
  -3   4   2 4642.64 228.524   5
   3  -4  -2 4329.96 275.741   4
  -3   4   1 68021.2 853.780   2
  -3   4   1 70110.0 698.174   5
   3  -4  -1 67294.7 814.422   4
  -3   4   0 8854.02 299.924   5
   3  -4   0 8269.87 290.894   0
   3  -4   0 8598.53 339.677   4
  -3   4  -1 2951.51 226.491   5
   3  -4   1 2779.18 218.257   0
   3  -4   1 2800.75 255.575   4
   3  -4   2 7563.52 307.261   0
  -3   4  -2 7892.23 316.124   5
   3  -4   2 7610.92 332.673   4
   3  -4   3 6848.49 310.542   0
  -3   4  -3 7111.30 321.842   5
   3  -4   3 6964.69 328.870   4
   3  -4   4 7969.09 332.102   0
   3  -4   5 196.767 183.997   0
   3  -4   6 748.233 217.962   0
   3  -4   7 2927.48 296.514   0
   3  -4   8 5567.30 369.323   0
   3  -4   9 125.938 244.703   0
   3  -4  10 38.3611 266.461   0
   3  -4  11 943.904 291.451   0
   3  -4  12-49.4825 269.828   0
   3  -4  13 115.857 298.784   0
  -3   3  14 60.4952 362.099   8
  -3   3  13 570.501 387.755   8
  -3   3  12 4209.75 439.182   8
  -3   3  11 117.140 320.697   8
  -3   3  10-44.3812 284.019   8
  -3   3   9 378.161 269.961   8
  -3   3   8 251.420 225.184   8
  -3   3   7 10.9603 240.444   2
  -3   3   7 257.584 242.923   8
  -3   3   6 4760.42 327.841   2
  -3   3   5 3336.40 273.147   2
  -3   3   4 18413.2 468.399   2
  -3   3   3 64132.6 805.095   2
   3  -3  -3 67259.9 756.469   4
  -3   3   2 61.7269 140.447   5
  -3   3   2 166.416 177.411   2
   3  -3  -2 8.81357 157.178   4
  -3   3   1 3.91714 137.734   5
  -3   3   1 10.8829 192.899   2
   3  -3  -1-13.8001 146.331   4
   3  -3   0 11195.3 289.111   0
  -3   3   0 11729.6 319.020   5
   3  -3   0 11367.0 326.165   4
  -3   3  -1 7395.22 286.813   5
   3  -3   1 7092.37 255.925   0
   3  -3   1 7408.58 290.405   4
   3  -3   2 28545.7 471.973   0
  -3   3  -2 28409.1 517.324   5
   3  -3   2 29070.0 511.203   4
   3  -3   3 8964.21 304.228   0
  -3   3  -3 8799.10 337.085   5
   3  -3   3 9665.20 330.260   4
  -3   3  -4 1293.80 203.412   5
   3  -3   4 1231.90 193.290   0
   3  -3   5 4441.67 276.337   0
   3  -3   6 26548.3 580.098   0
   3  -3   7 18439.3 522.080   0
  -3   3  -7 17480.6 419.881   3
  -3   3  -8 474.167 203.345   3
   3  -3   8 639.402 214.835   0
  -3   3  -9 1641.06 251.529   3
   3  -3   9 1705.59 263.447   0
  -3   3 -10 1834.58 281.844   3
   3  -3  10 1959.86 310.915   0
   3  -3  11 5735.75 415.075   0
   3  -3  12 3837.87 406.243   0
   3  -3  13 251.882 284.193   0
   3  -3  14 231.641 329.231   0
  -3   2  15 1167.29 423.453   8
   3  -2 -14 784.333 325.714   3
  -3   2  14 894.185 334.751   8
  -3   2  13 4124.58 459.838   8
   3  -2 -13 4063.89 409.505   3
   3  -2 -12 3577.52 356.800   3
  -3   2  12 3595.13 429.071   8
   3  -2 -11 147.210 233.788   3
  -3   2  11 90.4584 301.191   8
  -3   2  10 3621.00 364.470   8
   3  -2 -10 3998.56 304.130   3
  -3   2   9 4277.76 367.917   8
   3  -2  -9 3888.47 282.958   3
   3  -2  -8 51.3280 165.463   3
  -3   2   8 19.9890 227.409   8
  -3   2   7 2732.00 304.748   8
  -3   2   7 2966.65 280.770   2
   3  -2  -7 2864.58 214.814   3
  -3   2   6 27808.2 583.288   2
   3  -2  -6 29574.4 461.634   3
  -3   2   5 4631.04 312.928   2
   3  -2  -5 4389.81 191.494   3
  -3   2   4 160.698 217.478   2
  -3   2   3 271.221 175.066   2
  -3   2   2 9723.72 331.030   2
  -3   2   2 10235.9 282.542   5
   3  -2  -2 9889.81 281.472   4
  -3   2   1 35227.5 561.320   2
  -3   2   1 36085.1 492.628   5
   3  -2  -1 36577.9 477.288   4
  -3   2   0-30.3821 142.561   5
   3  -2   0-17.1295 128.210   4
   3  -2   0 77.7237 100.501   0
   3  -2   1 1655.78 140.910   0
  -3   2  -1 1737.29 189.553   5
   3  -2   1 1506.83 162.189   4
   3  -2   2 829.917 132.499   0
   3  -2   2 856.089 157.791   4
  -3   2  -2 1047.92 181.553   5
  -3   2  -3 7745.22 308.917   5
  -3   2  -3 7107.33 169.686   3
   3  -2   3 7036.27 253.227   0
  -3   2  -4 594.386 126.110   3
  -3   2  -4 655.792 198.310   5
   3  -2   4 686.598 164.155   0
  -3   2  -5 14304.7 427.819   5
  -3   2  -5 14697.9 317.767   3
  -3   2  -6 3083.71 210.912   3
  -3   2  -7 2395.00 223.343   3
  -3   2  -8 50.3211 183.893   3
  -3   2  -9 204.228 206.701   3
  -3   2 -10 174.819 220.733   3
  -3   2 -11 71.3212 246.338   3
  -3   2 -12 779.829 292.228   3
  -3   2 -13 945.743 334.046   3
  -3   2 -14 1327.31 365.280   3
   3  -1 -15 138.595 341.273   3
  -3   1  15 32.0563 328.551   8
   3  -1 -14 940.050 340.874   3
  -3   1  14 1029.54 391.901   8
   3  -1 -13 1915.22 360.146   3
  -3   1  13 2436.89 375.600   8
  -3   1  12 4005.52 398.112   8
   3  -1 -12 3948.84 377.761   3
   3  -1 -11 674.825 259.168   3
  -3   1  11 932.928 291.874   8
  -3   1  10 4084.66 340.818   8
   3  -1 -10 4174.70 315.463   3
  -3   1   9 4937.95 374.760   8
   3  -1  -9 4955.54 305.118   3
  -3   1   8 3004.34 305.897   8
   3  -1  -8 3289.63 252.777   3
  -3   1   7 9499.67 408.109   8
   3  -1  -7 10059.6 328.975   3
  -3   1   6 19537.2 506.497   2
   3  -1  -6 20363.0 401.880   3
  -3   1   5 23840.2 525.672   2
   3  -1  -5 24613.5 389.381   3
  -3   1   4 50413.3 694.512   2
   3  -1  -4 51293.7 480.668   3
  -3   1   3 96867.5 900.251   2
   3  -1  -3 99049.8 558.366   3
   3  -1  -2 36113.3 515.889   6
  -3   1   2 35961.4 554.988   2
   3  -1  -2 35447.3 263.343   3
   3  -1  -1 33709.7 470.731   6
  -3   1   1 32632.2 513.350   2
  -3   1   1 33934.3 475.725   5
   3  -1  -1 34263.0 386.405   4
   3  -1   0 7862.79 236.511   6
  -3   1   0 7785.36 264.377   5
   3  -1   0 7554.50 160.580   0
   3  -1   0 7366.42 199.460   4
  -3   1  -1 19171.5 385.650   5
   3  -1   1 19537.6 303.778   4
   3  -1   1 19044.5 313.722   6
   3  -1   1 19573.7 273.520   0
   3  -1   2 73571.2 536.113   6
  -3   1  -2 73102.4 751.035   5
   3  -1   2 72447.3 571.087   0
   3  -1   3 15238.0 230.492   6
  -3   1  -3 14663.2 375.782   5
  -3   1  -4 8321.44 323.575   5
  -3   1  -4 8391.05 212.177   3
   3  -1   4 8291.17 149.298   6
  -3   1  -5 16797.1 430.966   5
  -3   1  -5 17565.3 336.018   3
  -3   1  -6 108224. 1081.16   5
  -3   1  -6 110689. 864.444   3
   3  -1   7 46043.2 585.642   1
  -3   1  -7 44002.9 617.108   3
   3  -1   8 1511.96 176.077   1
  -3   1  -8 1198.62 215.108   3
  -3   1  -9 179.027 205.529   3
   3  -1   9 305.349 154.986   1
  -3   1 -10 822.557 245.179   3
  -3   1 -11 6745.77 397.437   3
  -3   1 -12 3970.21 370.818   3
  -3   1 -13-42.0105 276.923   3
  -3   1 -14 141.125 327.489   3
  -3   1 -14 95.3426 283.872   5
  -3   1 -15 1649.55 379.841   3
  -3   1 -15 1532.13 372.388   5
  -3   1 -16 277.468 338.275   5
   3   0 -15 191.686 355.522   3
  -3   0  15 448.279 333.768   8
   3   0 -14 313.528 330.099   3
  -3   0  14 458.224 354.650   8
  -3   0  13 3542.52 391.723   8
   3   0 -13 3813.91 404.047   3
   3   0 -12 486.610 294.651   3
  -3   0  12 247.864 316.841   8
   3   0 -11 14.1110 230.825   3
  -3   0  11 21.7487 275.780   8
   3   0 -10 266.949 230.670   3
  -3   0  10 104.390 253.351   8
   3   0  -9 63.6201 198.653   3
  -3   0   9 120.699 250.467   8
   3   0  -8 592.540 201.954   3
  -3   0   8 842.747 256.465   8
   3   0  -7 971.778 202.477   3
  -3   0   7 696.055 245.968   8
   3   0  -6 1054.89 199.293   6
  -3   0   6 1022.48 249.166   2
   3   0  -6 1129.67 188.285   3
  -3   0   6 1267.00 211.295   8
   3   0  -5 1694.54 223.486   6
  -3   0   5 1625.28 245.364   2
   3   0  -5 1672.33 170.998   3
   3   0  -4 190.500 189.564   6
  -3   0   4 261.072 207.868   2
   3   0  -4 186.599 119.362   3
   3   0  -3 9087.58 296.286   6
  -3   0   3 9124.11 309.751   2
   3   0  -3 9926.38 220.654   3
   3   0  -2 2091.37 197.560   6
  -3   0   2 2022.96 184.645   2
  -3   0   1 5367.87 232.072   2
   3   0  -1 5486.26 137.189   4
   3   0  -1 5066.16 213.223   6
   3   0   0 18665.4 332.581   6
  -3   0   0 19271.6 386.205   2
  -3   0   0 19028.3 375.075   5
   3   0   0 20209.2 226.107   4
   3   0   1 61070.7 549.611   6
  -3   0  -1 61329.3 645.932   5
   3   0   2 87606.8 610.388   6
  -3   0  -2 83247.0 769.635   5
   3   0   3 626.145 106.156   6
  -3   0  -3 587.722 144.148   5
  -3   0  -4 2183.93 192.098   5
   3   0   4 2313.07 125.965   6
   3   0   5 17757.6 366.964   1
   3   0   5 17725.7 243.970   6
  -3   0  -5 17833.9 423.952   5
   3   0   6 5840.36 250.085   1
  -3   0  -6 5234.76 279.325   5
  -3   0  -7 44054.0 702.288   5
   3   0   7 45465.4 622.346   1
  -3   0  -7 45177.7 621.163   3
   3   0   8 5868.80 274.633   1
  -3   0  -8 5786.07 336.904   5
  -3   0  -8 5944.44 299.219   3
  -3   0  -9 1790.39 259.650   5
  -3   0  -9 1845.36 240.624   3
   3   0   9 1770.82 204.518   1
  -3   0 -10 10764.3 433.467   5
  -3   0 -10 10405.4 413.652   3
   3   0  10 10450.5 374.509   1
  -3   0 -11 2407.09 289.153   5
   3   0  11 2756.23 256.339   1
  -3   0 -11 2536.73 303.693   3
  -3   0 -12 3863.79 354.556   5
  -3   0 -12 3947.69 343.980   3
   3   0  12 4252.47 315.106   1
  -3   0 -13 1951.23 322.257   5
  -3   0 -13 2421.32 332.049   3
  -3   0 -14 2846.89 366.240   5
  -3   0 -15 2909.67 385.258   5
  -3   0 -16 864.545 353.042   5
   3   1 -15 517.165 353.575   3
  -3  -1  15 140.995 369.763   8
   3   1 -14 985.584 340.223   3
  -3  -1  14 1257.63 369.201   8
   3   1 -13 603.657 303.396   3
  -3  -1  13 521.117 307.186   8
   3   1 -12 296.969 281.361   3
  -3  -1  12 437.792 311.261   8
   3   1 -11 1212.14 291.676   3
  -3  -1  11 1191.35 280.182   8
  -3  -1  10 7464.23 412.664   8
   3   1 -10 7119.32 389.039   3
   3   1  -9 979.545 230.192   3
  -3  -1   9 1217.44 252.678   8
   3   1  -8 13860.9 445.270   6
  -3  -1   8 14414.9 469.157   8
   3   1  -7 19365.0 504.949   6
  -3  -1   7 19689.0 494.517   8
   3   1  -7 20799.9 486.373   3
   3   1  -6 4828.41 296.802   6
  -3  -1   6 5210.59 304.354   8
   3   1  -6 4881.60 263.824   3
   3   1  -5 14684.9 402.754   6
  -3  -1   5 15186.7 427.245   2
  -3  -1   5 15431.7 402.192   8
   3   1  -4 3620.61 243.387   6
  -3  -1   4 3838.35 249.744   2
  -3  -1   4 3327.11 112.162   0
   3   1  -3 22570.1 440.253   6
  -3  -1   3 22826.3 438.748   2
   3   1  -2 58027.6 651.154   6
  -3  -1   2 55140.9 624.902   2
  -3  -1   1 22893.3 400.388   2
   3   1  -1 23697.0 417.090   6
  -3  -1   0 1214.99 165.710   2
  -3  -1   0 1497.16 184.489   5
   3   1   0 1522.96 165.885   6
  -3  -1  -1 40684.4 534.269   5
   3   1   1 43488.1 495.415   6
  -3  -1  -2 24631.7 435.726   5
   3   1   2 24774.3 368.816   6
  -3  -1  -3 243.753 160.164   5
   3   1   4 2237.33 173.848   1
  -3  -1  -4 2198.59 199.574   5
   3   1   5 7026.29 272.918   1
  -3  -1  -5 7835.00 311.033   5
   3   1   6 71807.4 773.953   1
  -3  -1  -6 72499.8 826.697   5
  -3  -1  -7 8920.54 354.990   5
  -3  -1  -7 8968.36 243.451   7
   3   1   7 8794.20 327.522   1
  -3  -1  -8 9010.19 367.804   5
   3   1   8 9049.55 336.738   1
  -3  -1  -9 99.4817 175.800   5
   3   1   9 72.1959 160.859   1
  -3  -1 -10 428.458 214.260   5
   3   1  10 244.355 186.619   1
  -3  -1 -11 1131.46 239.189   5
   3   1  11 1299.73 224.736   1
  -3  -1 -12 146.882 215.485   5
   3   1  12 137.005 201.856   1
  -3  -1 -13 1099.29 291.757   5
   3   1  13 1109.77 260.342   1
  -3  -1 -14-131.596 267.714   5
   3   1  14 60.8857 248.322   1
  -3  -1 -15 246.772 298.339   5
   3   2 -15-11.1423 370.755   3
   3   2 -14 69.6146 349.436   3
  -3  -2  14 64.7449 335.516   8
   3   2 -13 398.581 322.184   3
  -3  -2  13 258.478 322.071   8
   3   2 -12 927.578 302.161   3
  -3  -2  12 894.556 323.943   8
   3   2 -11 1010.86 302.493   3
  -3  -2  11 1134.46 277.484   8
  -3  -2  10 2425.14 308.534   8
   3   2 -10 2758.34 300.707   3
   3   2  -9 25.7341 229.328   6
  -3  -2   9 249.481 212.277   8
   3   2  -9 308.432 234.981   3
   3   2  -8 110.859 191.959   6
  -3  -2   8 19.8783 142.200   0
  -3  -2   8 9.97503 200.941   8
   3   2  -8 117.492 208.559   3
  -3  -2   7 16084.3 353.439   0
  -3  -2   7 15572.8 440.429   8
   3   2  -7 15775.3 476.245   6
   3   2  -6 12781.7 399.927   6
  -3  -2   6 13267.5 389.551   8
  -3  -2   6 13653.3 296.897   0
   3   2  -5 9398.90 340.168   6
  -3  -2   5 10194.3 329.715   8
  -3  -2   4 815.341 97.9446   0
   3   2  -4 695.085 197.625   6
  -3  -2   4 798.961 170.082   8
   3   2  -3 6034.40 271.861   6
  -3  -2   3 5682.90 148.213   0
  -3  -2   3 6181.64 274.543   2
  -3  -2   2 38264.2 519.259   2
   3   2  -2 38979.5 563.146   6
  -3  -2   1 26889.1 417.353   2
   3   2  -1 26810.3 457.282   6
  -3  -2   0 13764.8 303.239   2
   3   2   0 14607.8 339.306   6
  -3  -2  -1 94468.1 701.316   2
  -3  -2  -2 106338. 861.755   5
  -3  -2  -3 1289.81 165.006   5
   3   2   4 6841.00 278.103   1
  -3  -2  -4 7047.99 266.129   5
   3   2   5 3899.89 242.114   1
  -3  -2  -5 3678.56 224.234   5
  -3  -2  -5 4026.41 216.413   7
   3   2   6 3402.06 246.256   1
  -3  -2  -6 3512.59 239.712   5
  -3  -2  -6 3632.81 202.562   7
  -3  -2  -7 34622.0 597.368   5
  -3  -2  -7 33506.9 469.051   7
   3   2   7 33369.1 590.338   1
  -3  -2  -8 2436.85 232.088   5
  -3  -2  -8 2230.79 162.388   7
   3   2   8 2193.60 221.138   1
  -3  -2  -9 5409.85 306.454   5
   3   2   9 5504.24 311.502   1
  -3  -2 -10 18263.2 505.824   5
   3   2  10 17468.7 503.578   1
  -3  -2 -11 5897.61 348.320   5
   3   2  11 6071.05 364.041   1
  -3  -2 -12 2456.08 286.676   5
   3   2  12 2581.07 297.084   1
  -3  -2 -13 681.377 262.280   5
   3   2  13 1011.42 282.394   1
   3   2  14 1301.16 294.243   1
   3   2  15 185.508 288.454   1
   3   2  16 36.7847 308.131   1
   3   3 -14 157.709 369.630   3
   3   3 -12 211.601 319.626   3
  -3  -3  12 217.061 261.341   8
  -3  -3  11 23.9794 243.296   8
   3   3 -11 76.5476 255.455   3
   3   3 -10 131.137 227.778   6
  -3  -3  10 74.2311 231.685   8
   3   3 -10 93.8519 240.803   3
   3   3  -9-91.3411 229.003   6
  -3  -3   9 61.6345 199.367   8
   3   3  -9 61.7724 214.405   3
   3   3  -8 14118.8 478.878   6
  -3  -3   8 15092.0 458.076   8
  -3  -3   8 15149.9 397.688   0
  -3  -3   7 2256.01 242.298   8
   3   3  -7 2026.00 255.877   6
  -3  -3   7 1759.98 176.886   0
  -3  -3   6 1477.53 161.294   0
   3   3  -6 1565.58 245.088   6
  -3  -3   6 1762.35 214.977   8
   3   3  -5 353.550 218.996   6
  -3  -3   5 206.441 117.384   0
  -3  -3   5 260.126 159.303   8
  -3  -3   4 10565.8 257.391   0
  -3  -3   4 10271.7 293.543   8
   3   3  -4 10172.1 352.840   6
   3   3  -3 1309.63 220.288   6
  -3  -3   3 1438.50 125.341   0
  -3  -3   3 1434.56 156.569   8
   3   3  -2 529.234 206.232   6
  -3  -3   2 767.075 161.522   2
  -3  -3   1 460.121 140.471   2
  -3  -3   0 333.609 125.045   2
  -3  -3  -1 11689.2 246.431   2
  -3  -3  -1 10723.9 144.777   4
  -3  -3  -2 459.809 111.687   2
   3   3   3 10326.2 322.263   1
  -3  -3  -3 10593.4 320.765   5
  -3  -3  -4 422.160 171.038   5
   3   3   4 295.392 168.757   1
  -3  -3  -4 500.340 178.218   7
   3   3   5 1670.95 187.442   1
  -3  -3  -5 1477.49 186.590   5
  -3  -3  -5 1907.40 196.870   7
  -3  -3  -6 157.963 160.634   5
   3   3   6 4.16297 178.843   1
  -3  -3  -6 71.5103 146.818   7
  -3  -3  -7 3171.67 239.162   5
  -3  -3  -7 3410.56 212.385   7
   3   3   7 3731.98 272.835   1
  -3  -3  -8 5588.19 282.590   5
  -3  -3  -8 5463.60 244.339   7
   3   3   8 5153.83 302.597   1
  -3  -3  -9 2061.72 229.062   5
   3   3   9 1558.66 255.561   1
  -3  -3 -10 1581.06 229.412   5
   3   3  10 1598.07 264.174   1
  -3  -3 -11 18.6973 193.736   5
   3   3  11 46.1102 208.400   1
   3   3  12 1434.29 290.486   1
   3   3  13 1960.37 319.676   1
   3   3  14 732.720 278.029   1
   3   3  15-12.8157 282.779   1
   3   3  16-31.1956 320.334   1
   3   4 -14-28.9631 373.421   3
   3   4 -13 194.191 331.903   3
   3   4 -12 2472.87 381.673   3
   3   4 -11 1857.10 308.661   6
   3   4 -11 1266.47 346.461   3
   3   4 -10 1835.68 296.507   6
  -3  -4  10 2116.78 281.445   8
   3   4 -10 2064.42 344.704   3
  -3  -4   9 296.661 185.162   0
   3   4  -9 304.867 233.275   6
  -3  -4   9 380.296 209.852   8
  -3  -4   8 1321.61 202.856   0
   3   4  -8 997.445 235.017   6
  -3  -4   8 1187.85 224.417   8
  -3  -4   7 12859.6 374.305   0
  -3  -4   7 12722.8 386.522   8
   3   4  -6 9035.52 384.660   6
  -3  -4   6 9390.39 311.824   0
  -3  -4   6 9783.97 324.251   8
  -3  -4   5 2755.99 195.782   0
  -3  -4   5 2647.85 195.825   8
   3   4  -5 2526.27 264.111   6
   3   4  -4 402.747 208.683   6
  -3  -4   4 350.847 134.175   0
  -3  -4   4 285.359 138.228   8
   3   4  -3 397.090 223.425   6
  -3  -4   3 273.591 126.238   0
  -3  -4   3 261.569 117.674   8
  -3  -4   2 19913.6 285.099   8
  -3  -4   1 3697.94 131.116   8
  -3  -4   0 2774.00 140.427   4
  -3  -4  -1 4457.59 164.159   2
  -3  -4  -1 4035.04 148.352   4
  -3  -4  -1 4861.50 281.955   7
  -3  -4  -2 5398.41 162.304   2
  -3  -4  -2 5301.47 174.276   4
  -3  -4  -2 5890.89 286.748   7
  -3  -4  -3 626.843 94.0847   2
   3   4   3 498.277 182.148   1
  -3  -4  -3 767.781 188.363   7
   3   4   4 1917.35 222.199   1
  -3  -4  -4 1930.97 203.169   7
  -3  -4  -5 130.332 154.824   5
   3   4   5 89.4061 159.032   1
  -3  -4  -5 183.302 170.993   7
  -3  -4  -6 72.3791 160.640   5
   3   4   6 56.8069 185.537   1
  -3  -4  -6 23.6330 163.547   7
  -3  -4  -7 591.242 178.394   5
   3   4   7 531.353 212.921   1
  -3  -4  -7 800.454 171.246   7
  -3  -4  -8-33.1315 156.433   5
   3   4   8 16.4075 195.716   1
  -3  -4  -8 20.4550 148.971   7
  -3  -4  -9 949.464 186.968   5
   3   4   9 1027.33 239.748   1
  -3  -4  -9 839.390 174.252   7
   3   4  10 1316.84 262.638   1
   3   4  11 846.340 232.474   1
   3   4  12 117.334 251.586   1
   3   4  14-45.0714 261.741   1
   3   4  15 1698.13 365.759   1
   3   5 -12 380.825 358.130   3
   3   5 -11 326.895 328.076   3
   3   5  -9 287.741 244.216   6
  -3  -5   9 483.724 210.168   0
   3   5  -8 262.949 228.779   6
  -3  -5   8 271.210 192.313   0
   3   5  -7 3862.55 306.546   6
  -3  -5   7 4114.20 274.948   0
  -3  -5   7 4347.33 297.903   7
   3   5  -6 4892.58 326.565   6
  -3  -5   6 4583.96 274.647   0
   3   5  -5 1266.83 257.652   6
  -3  -5   5 1382.81 200.577   0
  -3  -5   5 1747.74 247.710   7
  -3  -5   4 15294.7 398.215   0
   3   5  -4 14901.4 447.306   6
  -3  -5   3 10097.3 322.185   0
  -3  -5   3 10469.5 396.234   7
   3   5  -3 9514.61 382.393   6
  -3  -5   2 9543.06 371.346   7
  -3  -5   1 1929.24 258.623   7
  -3  -5   0 1947.82 166.514   4
  -3  -5   0 1991.74 249.604   7
  -3  -5  -1 3156.39 176.999   4
  -3  -5  -1 3538.87 278.495   7
  -3  -5  -2 2866.47 171.046   4
  -3  -5  -2 3150.95 263.344   7
   3   5   3 6267.14 288.505   1
  -3  -5  -3 6732.38 235.800   4
  -3  -5  -3 6397.59 318.813   7
   3   5   4 528.428 175.651   1
  -3  -5  -4 751.631 198.856   7
   3   5   5 13946.1 430.499   1
  -3  -5  -5 13550.3 414.627   7
   3   5   6 23444.7 552.861   1
  -3  -5  -6 23121.9 520.666   7
  -3  -5  -7 3841.42 225.759   5
  -3  -5  -7 3896.20 261.681   7
   3   5   7 3760.47 301.399   1
   3   5   8 1083.45 242.768   1
  -3  -5  -8 1461.69 211.171   7
  -3  -5  -9 2816.77 246.456   7
   3   5   9 2650.30 294.887   1
   3   5  10 7.32308 232.335   1
  -3  -5 -10 51.7744 172.602   7
   3   5  11 76.6269 217.000   1
   3   5  12 1733.65 330.139   1
   3   5  13 586.392 311.887   1
   3   5  14 1111.66 325.925   1
   3   5  15 241.346 326.092   1
   3   6 -12 712.149 388.476   3
   3   6 -11 266.469 344.564   3
  -3  -6   9 854.447 256.260   0
   3   6  -8 965.339 278.456   6
  -3  -6   8 943.915 250.908   0
  -3  -6   7 724.586 221.891   0
   3   6  -7 610.123 250.858   6
   3   6  -6 220.217 231.454   6
  -3  -6   6 471.059 199.835   0
  -3  -6   6 376.608 192.648   7
   3   6  -5-119.421 232.423   6
  -3  -6   5 10.0509 181.687   0
  -3  -6   5-6.68162 177.056   7
   3   6  -4 836.803 228.613   6
  -3  -6   4 738.660 198.362   0
  -3  -6   4 995.871 207.074   7
  -3  -6   3 314.533 179.688   0
  -3  -6   3 150.555 184.872   7
  -3  -6   2 285.783 176.887   7
  -3  -6   1-132.758 165.661   4
  -3  -6   1 169.394 171.866   7
  -3  -6   0-1.74891 202.352   7
  -3  -6  -1 25111.7 439.131   4
  -3  -6  -1 24035.6 563.151   7
  -3  -6  -2 7659.55 272.723   4
  -3  -6  -2 7769.74 370.241   7
  -3  -6  -3-22.8716 141.377   4
  -3  -6  -3-89.2860 166.140   7
  -3  -6  -4 190.239 151.533   4
   3   6   4 140.149 189.760   1
  -3  -6  -4 235.403 178.303   7
   3   6   5 203.693 203.301   1
  -3  -6  -5 386.045 178.180   7
   3   6   6 4240.49 289.086   1
  -3  -6  -6 4223.04 303.792   7
  -3  -6  -7 2042.84 247.558   7
   3   6   7 1894.50 257.553   1
   3   6   8 289.998 197.309   1
  -3  -6  -8 253.033 198.387   7
   3   6   9 1116.76 267.309   1
  -3  -6  -9 1034.60 229.429   7
   3   6  10 3061.87 318.154   1
   3   6  11 269.628 274.805   1
   3   6  12 329.267 245.574   1
   3   6  13 424.520 287.782   1
   3   6  14 843.097 306.392   1
   3   6  15 963.120 387.074   1
   3   7 -11 552.003 371.752   3
  -3  -7   9 652.602 282.299   0
  -3  -7   8 2227.63 314.873   0
   3   7  -7 3961.94 355.389   6
  -3  -7   7 3770.28 345.076   0
   3   7  -6 862.696 273.267   6
  -3  -7   6 1081.02 252.638   0
   3   7  -5 2037.87 299.047   6
  -3  -7   5 2141.37 265.718   0
  -3  -7   5 1979.06 246.406   7
  -3  -7   4 3725.02 296.647   0
  -3  -7   4 2982.84 280.419   7
   3   7  -4 4111.93 335.914   6
  -3  -7   3 1227.18 237.408   7
  -3  -7   2 2721.43 271.619   7
  -3  -7   1 140.307 184.494   4
  -3  -7   1 249.843 208.756   7
  -3  -7   0 7082.96 314.469   4
  -3  -7   0 7041.15 370.346   7
  -3  -7  -1 6115.54 299.168   4
  -3  -7  -1 6423.18 337.431   7
  -3  -7  -2 344.193 162.138   4
  -3  -7  -2 487.774 195.061   7
  -3  -7  -3 1032.49 196.834   4
  -3  -7  -3 672.494 201.001   7
  -3  -7  -4 9.18180 170.804   4
   3   7   4 22.9264 183.067   1
  -3  -7  -4 10.4946 215.992   7
   3   7   5 6384.58 348.346   1
  -3  -7  -5 6533.61 317.793   4
  -3  -7  -5 6086.40 344.242   7
   3   7   6 6311.90 363.760   1
  -3  -7  -6 5573.23 343.505   7
   3   7   7-128.194 233.070   1
  -3  -7  -7 77.8131 205.959   7
   3   7   8 259.171 238.254   1
  -3  -7  -8 385.171 231.048   7
   3   7   9 119.582 252.720   1
  -3  -7  -9 30.7772 221.195   7
   3   7  10 254.302 263.880   1
   3   7  11-0.71728 280.642   1
   3   7  12-32.6970 273.872   1
   3   7  13-69.7840 315.146   1
   3   7  14 198.740 333.098   1
  -3  -8   8 603.254 289.415   0
  -3  -8   7-31.1753 265.411   0
   3   8  -6-11.4280 274.530   6
  -3  -8   6-63.2130 262.644   0
   3   8  -5 478.086 272.806   6
  -3  -8   5 549.264 250.956   0
  -3  -8   5 550.638 233.283   7
  -3  -8   4 2216.29 279.164   7
   3   8  -4 2396.04 332.514   6
  -3  -8   3 368.493 226.809   7
  -3  -8   2 300.871 213.682   7
  -3  -8   1-70.7658 222.485   7
  -3  -8   0 2315.04 284.182   4
  -3  -8   0 3062.44 300.401   7
  -3  -8  -1 25497.2 575.538   4
  -3  -8  -1 25540.2 669.323   7
  -3  -8  -2 3378.78 301.401   4
  -3  -8  -2 3840.75 341.056   7
  -3  -8  -3-59.1564 186.547   4
  -3  -8  -3 87.9364 235.718   7
  -3  -8  -4 1150.40 232.072   4
  -3  -8  -4 908.364 269.290   7
  -3  -8  -5 1147.32 242.930   4
   3   8   5 1352.12 250.339   1
  -3  -8  -5 1068.77 267.381   7
   3   8   6 3316.44 319.082   1
  -3  -8  -6 3192.56 299.721   4
  -3  -8  -6 3727.69 346.790   7
  -3  -8  -7 1099.03 256.307   4
   3   8   7 1038.67 271.540   1
  -3  -8  -7 1436.64 264.383   7
   3   8   8 710.622 251.365   1
  -3  -8  -8 697.232 255.037   7
   3   8   9 2130.84 330.748   1
   3   8  10 2666.73 344.522   1
   3   8  11 758.113 289.796   1
   3   8  12 343.328 318.760   1
   3   8  13 335.610 299.136   1
  -3  -9   8 1115.96 346.250   0
  -3  -9   7 153.723 297.016   0
  -3  -9   4 141.094 232.350   7
   3   9  -4-53.9224 297.245   6
  -3  -9   3-81.2609 239.344   7
  -3  -9   2 95.5194 241.010   7
  -3  -9   1 101.921 254.376   7
  -3  -9   0 1805.70 295.279   7
  -3  -9  -1 723.409 248.829   7
  -3  -9  -2-69.6228 241.298   7
  -3  -9  -3-111.970 260.910   7
  -3  -9  -4 80.7492 262.774   7
  -3  -9  -5 219.751 250.681   7
   3   9   6 0.00000 234.520   1
  -3  -9  -6-52.2361 275.051   7
   3   9   7-27.6885 247.107   1
  -3  -9  -7 146.326 266.378   7
   3   9   8 185.220 280.841   1
   3   9   9 125.830 297.241   1
   3   9  10-6.89839 268.252   1
   3   9  11-124.674 288.076   1
   3   9  12 169.888 315.509   1
  -3 -10   3 215.198 274.761   7
  -3 -10   2 181.352 276.830   7
  -3 -10   1 26.7450 284.358   7
  -3 -10   0 1453.98 314.642   7
  -3 -10  -1 2638.52 380.648   7
  -3 -10  -2 96.5703 294.248   7
  -3 -10  -3 11.5025 298.093   7
  -3 -10  -4 136.572 256.280   7
  -3 -10  -5 395.782 305.056   7
   3  10   9 107.000 316.426   1
   3  10  10 315.019 316.093   1
  -3 -11   2 117.952 294.871   7
  -3 -11   1-79.7121 280.593   7
  -3 -11   0 29.1921 299.731   7
  -3 -11  -1 124.931 307.560   7
  -3 -11  -2 30.3416 320.324   7
   4  -9  -1-91.8176 341.224   4
   4  -9   0 179.961 353.983   4
   4  -8  -7 1531.13 398.504   4
   4  -8  -6 1023.33 346.794   4
   4  -8  -5 30.7137 295.931   4
   4  -8  -4 267.415 301.501   4
   4  -8  -3 906.965 358.219   4
   4  -8  -2 368.552 318.449   4
   4  -8  -1 417.406 334.350   4
   4  -8   0 2431.69 409.780   4
   4  -8   1 1788.59 397.718   4
   4  -8   2 1463.70 385.938   4
   4  -8   6 413.199 351.182   0
  -4   7  10-5.30255 386.367   8
  -4   7   9 66.5655 349.976   8
   4  -7  -9 44.0932 324.701   4
  -4   7   8 139.422 313.272   8
   4  -7  -8 53.1740 338.502   4
   4  -7  -7-95.9982 291.297   4
   4  -7  -6 812.605 321.008   4
   4  -7  -5 1265.85 314.073   4
   4  -7  -4 112.380 272.946   4
   4  -7  -3 1596.10 309.148   4
  -4   7   2 1599.96 322.740   2
   4  -7  -2 1045.48 309.729   4
  -4   7   1 101.151 283.047   2
   4  -7  -1-92.2691 280.042   4
  -4   7   0 812.288 290.434   2
   4  -7   0 517.560 296.345   4
  -4   7  -1 3291.39 365.434   2
   4  -7   1 3011.70 389.031   4
   4  -7   2 1189.31 310.582   4
   4  -7   4 430.052 286.086   0
   4  -7   5 210.660 282.695   0
   4  -7   6 2675.73 369.954   0
   4  -7   7 1530.81 362.109   0
  -4   7  -7 2039.66 376.642   5
   4  -7   8 553.235 342.127   0
  -4   7  -8 568.826 337.788   5
  -4   6  11 478.516 368.555   8
   4  -6 -10 316.442 315.018   4
  -4   6  10 416.778 362.026   8
   4  -6  -9 2342.29 365.814   4
  -4   6   9 2339.98 375.704   8
   4  -6  -8 5184.28 437.943   4
  -4   6   8 4433.81 432.549   8
   4  -6  -7 1196.28 306.253   4
  -4   6   7 1219.23 330.100   2
   4  -6  -6 614.847 271.186   4
  -4   6   6 411.706 296.257   2
  -4   6   5 62.1869 267.002   2
   4  -6  -5-35.4002 260.612   4
  -4   6   4 2076.81 319.688   2
   4  -6  -4 1643.55 296.743   4
  -4   6   3 2535.46 322.904   2
   4  -6  -3 2543.52 315.669   4
  -4   6   2 507.243 260.941   2
   4  -6  -2 439.274 254.216   4
  -4   6   1 286.049 259.104   2
   4  -6  -1-51.9979 251.867   4
  -4   6   0 2947.04 338.748   2
   4  -6   0 3209.09 326.498   4
   4  -6   1 3369.42 334.577   4
   4  -6   2 287.692 265.357   4
   4  -6   2 393.060 227.411   0
   4  -6   3-14.8574 232.620   0
  -4   6  -4 121.476 244.838   5
   4  -6   4 1.96275 242.826   0
   4  -6   5-48.2546 243.497   0
  -4   6  -6 79.1866 264.918   5
   4  -6   6 382.726 260.129   0
  -4   6  -7 181.074 285.827   5
   4  -6   7 193.350 278.074   0
  -4   6  -8-99.1167 289.317   5
   4  -6   8-26.4196 290.911   0
  -4   6  -9 115.286 314.101   5
   4  -6   9 118.840 291.461   0
  -4   6 -10 205.275 302.958   5
   4  -6  10-44.4393 307.410   0
  -4   5  12 69.3885 308.785   8
  -4   5  11 1128.64 359.211   8
  -4   5  10 301.485 327.075   8
  -4   5   9 33.4467 326.648   8
  -4   5   8 596.023 293.472   8
  -4   5   8 350.879 298.435   2
  -4   5   7 3.52260 288.957   2
   4  -5  -7 69.6225 238.876   4
  -4   5   6 4595.86 367.947   2
   4  -5  -6 4754.12 359.871   4
  -4   5   5 6146.66 405.149   2
   4  -5  -5 5648.26 361.930   4
  -4   5   4 7602.77 406.985   2
   4  -5  -4 8175.43 399.735   4
  -4   5   3 7725.41 405.085   2
   4  -5  -3 7832.74 385.573   4
  -4   5   2 2789.80 323.994   2
   4  -5  -2 2756.01 275.583   4
  -4   5   1 7891.96 406.720   2
   4  -5  -1 7816.04 382.820   4
  -4   5   0 9154.37 434.141   2
   4  -5   0 8566.40 399.085   4
  -4   5  -1 2944.72 270.010   5
   4  -5   1 2998.81 310.639   4
   4  -5   2 101.267 187.461   0
  -4   5  -2 269.590 207.089   5
   4  -5   2 374.062 219.297   4
  -4   5  -3 3200.19 303.707   5
   4  -5   3 3175.81 285.120   0
  -4   5  -4 11084.1 466.992   5
   4  -5   4 9981.29 420.725   0
   4  -5   5 6703.39 380.032   0
  -4   5  -5 7090.60 418.284   5
   4  -5   6 5814.76 380.969   0
  -4   5  -6 5853.27 415.677   5
   4  -5   7 5398.99 380.702   0
  -4   5  -7 4963.31 394.759   5
   4  -5   8 2746.17 340.031   0
  -4   5  -8 2611.49 346.165   5
   4  -5   9 230.680 262.266   0
  -4   5  -9 92.8353 310.566   5
   4  -5  10 401.899 297.722   0
  -4   5 -10 590.703 328.797   5
   4  -5  11 231.577 294.339   0
  -4   5 -11 620.741 346.978   5
  -4   4  12 1825.68 440.056   8
  -4   4  11 137.300 352.015   8
  -4   4  10 1065.64 324.174   8
  -4   4   9 987.195 346.010   8
  -4   4   8 350.934 263.145   8
  -4   4   8-119.115 268.332   2
  -4   4   7-45.3369 259.350   2
  -4   4   6 591.867 259.527   2
   4  -4  -5 243.484 200.900   4
  -4   4   5 249.469 253.319   2
  -4   4   4 1942.50 268.556   2
   4  -4  -4 1626.95 235.477   4
  -4   4   3 1279.48 249.526   2
   4  -4  -3 1319.61 216.873   4
  -4   4   2 648.679 229.159   2
   4  -4  -2 669.600 196.380   4
  -4   4   1 3939.16 325.081   2
  -4   4   1 3797.89 255.496   5
   4  -4  -1 4119.72 278.468   4
  -4   4   0 1976.17 219.502   5
   4  -4   0 2140.30 239.977   4
  -4   4  -1 160.587 183.385   5
   4  -4   1 35.3730 190.109   4
   4  -4   1 43.7341 153.252   0
  -4   4  -2 3327.11 278.803   5
   4  -4   2 3160.75 239.269   0
   4  -4   2 3626.69 276.537   4
  -4   4  -3 413.711 216.324   5
   4  -4   3 364.132 179.754   0
  -4   4  -4 823.149 229.907   5
   4  -4   4 757.479 202.111   0
   4  -4   5 2999.55 264.347   0
  -4   4  -5 3026.78 315.580   5
   4  -4   6 204.179 206.908   0
  -4   4  -6 650.277 264.545   5
   4  -4   7 1099.39 258.668   0
  -4   4  -7 517.127 252.530   5
  -4   4  -8 4889.40 388.216   5
   4  -4   8 4911.40 381.220   0
  -4   4  -9 701.935 323.688   5
   4  -4   9 1237.46 283.812   0
  -4   4 -10-37.1243 268.624   5
   4  -4  10 82.6313 246.647   0
  -4   4 -11 292.911 297.362   5
   4  -4  11 134.588 291.919   0
  -4   4 -12 79.1024 337.970   5
   4  -4  12 130.931 299.902   0
  -4   3  13 366.771 379.469   8
  -4   3  12 32.0255 370.326   8
  -4   3  11 105.789 338.277   8
  -4   3  10 1015.29 308.827   8
  -4   3   9 1808.44 358.357   8
  -4   3   8 515.367 268.926   8
  -4   3   8 636.568 273.953   2
  -4   3   7 786.946 257.028   2
  -4   3   6 5100.66 376.012   2
  -4   3   5 4497.04 346.352   2
  -4   3   4 11102.0 432.607   2
   4  -3  -4 11931.9 385.584   4
  -4   3   3 118.919 222.812   2
   4  -3  -3 93.9327 161.784   4
  -4   3   2 86.3682 173.538   5
  -4   3   2-9.27458 235.281   2
   4  -3  -2 112.168 158.027   4
  -4   3   1 37510.0 712.363   2
  -4   3   1 38221.4 608.904   5
   4  -3  -1 38178.0 583.586   4
  -4   3   0 5090.15 282.614   5
   4  -3   0 4898.41 264.111   4
  -4   3  -1 110.217 183.253   5
   4  -3   1 49.7113 142.822   0
   4  -3   1 48.8577 170.034   4
   4  -3   2 1484.00 174.280   0
  -4   3  -2 1685.77 229.397   5
   4  -3   2 1557.55 212.350   4
  -4   3  -3 938.575 224.269   5
   4  -3   3 768.361 168.493   0
   4  -3   4 15248.5 415.751   0
  -4   3  -4 15728.8 493.558   5
  -4   3  -5 5037.98 346.212   5
   4  -3   5 5097.59 294.470   0
  -4   3  -6 683.669 250.071   5
   4  -3   6 720.417 208.838   0
  -4   3  -7 1744.57 282.828   5
   4  -3   7 1375.02 245.400   0
  -4   3  -8 887.558 281.507   5
   4  -3   8 713.598 235.115   0
  -4   3  -9 136.638 239.146   5
   4  -3   9 49.9397 229.280   0
  -4   3 -10-71.3846 297.067   5
   4  -3  10 49.6120 242.944   0
  -4   3 -11 507.480 314.046   5
   4  -3  11 59.0611 268.776   0
  -4   3 -12 35.4322 289.084   5
   4  -3  12 340.524 288.486   0
  -4   3 -13 106.879 331.840   5
   4  -3  13 188.255 285.386   0
  -4   2  14 156.682 385.318   8
  -4   2  13 87.5016 325.362   8
  -4   2  12 232.602 306.040   8
  -4   2  11 1306.68 341.610   8
  -4   2  10 894.332 340.355   8
  -4   2   9 877.414 266.928   8
  -4   2   8 2725.38 313.455   2
  -4   2   8 2561.07 330.035   8
  -4   2   7 1755.23 287.303   2
  -4   2   6 13991.1 505.908   2
  -4   2   5 7917.72 399.764   2
  -4   2   4-15.5830 232.285   2
  -4   2   3 587.781 244.453   2
   4  -2  -3 664.838 157.632   4
  -4   2   2-6.83037 209.660   2
   4  -2  -2 181.481 142.531   4
  -4   2   1 50558.9 784.046   2
  -4   2   1 51473.5 692.135   5
   4  -2  -1 53307.8 597.925   4
  -4   2   0 30417.2 624.535   2
  -4   2   0 30762.2 560.267   5
   4  -2   0 30323.9 472.362   4
  -4   2  -1 3152.55 249.774   5
   4  -2   1 3148.89 173.862   0
   4  -2   1 3294.12 212.871   4
   4  -2   2 16066.5 334.247   0
  -4   2  -2 16477.4 449.149   5
  -4   2  -3 8083.32 355.846   5
   4  -2   3 7998.31 277.928   0
  -4   2  -4 9465.22 398.318   5
   4  -2   4 9859.45 322.845   0
  -4   2  -5 2209.62 275.874   5
   4  -2   5 2168.79 213.962   0
  -4   2  -6 360.650 215.334   5
   4  -2   6 254.132 176.755   0
  -4   2  -7 1787.64 285.285   5
   4  -2   7 1818.04 243.054   0
  -4   2  -8 13475.5 510.900   5
  -4   2  -9 2416.59 321.199   5
  -4   2 -10-87.9671 251.421   5
  -4   2 -11 2180.64 356.922   5
  -4   2 -12 901.613 311.977   5
  -4   2 -13 694.036 323.959   5
  -4   2 -14 281.688 318.518   5
  -4   1  14 35.9808 344.364   8
  -4   1  13-11.1778 347.882   8
  -4   1  12 1653.56 382.483   8
  -4   1  11 218.804 314.524   8
  -4   1  10 1275.32 293.332   8
  -4   1   9 711.983 296.796   8
  -4   1   8-35.2758 253.731   8
  -4   1   7 678.289 267.479   8
  -4   1   7 343.962 259.722   2
  -4   1   6 13.3010 247.181   2
  -4   1   5 336.292 248.539   2
  -4   1   4 203.169 245.345   2
  -4   1   3 48160.6 749.506   2
   4  -1  -3 52414.6 560.986   4
   4  -1  -2 2893.69 241.529   6
  -4   1   2 2830.10 281.262   2
   4  -1  -2 2904.57 168.409   4
   4  -1  -1 19756.4 428.966   6
  -4   1   1 19623.3 482.665   2
  -4   1   1 20318.9 450.912   5
   4  -1  -1 20794.5 327.672   4
   4  -1   0 2671.79 205.016   6
  -4   1   0 2789.11 270.440   2
  -4   1   0 2636.10 240.309   5
   4  -1   0 2505.29 158.883   4
   4  -1   1 4585.42 220.599   6
   4  -1   1 4073.73 156.185   0
  -4   1  -1 4716.07 281.777   5
   4  -1   1 4617.30 192.408   4
   4  -1   2 11887.1 291.811   6
  -4   1  -2 11535.0 386.315   5
   4  -1   2 11300.3 257.096   0
   4  -1   3 5144.69 193.193   6
  -4   1  -3 5795.94 307.337   5
   4  -1   3 5318.03 221.078   0
  -4   1  -4-52.1189 195.436   5
  -4   1  -5 519.622 226.986   5
  -4   1  -6 8983.58 388.180   5
  -4   1  -7 10161.0 424.113   5
  -4   1  -8 795.720 257.670   5
  -4   1  -9 1078.86 272.386   5
  -4   1 -10 2016.68 307.689   5
  -4   1 -11 3563.86 385.290   5
  -4   1 -12 2238.11 370.045   5
  -4   1 -13 77.2676 284.934   5
  -4   1 -14 275.715 333.452   5
  -4   0  14 585.302 364.332   8
  -4   0  13 1273.45 361.358   8
  -4   0  12 5047.20 469.256   8
   4   0 -12 4578.41 405.518   3
   4   0 -11 885.476 285.208   3
  -4   0  11 1180.01 339.298   8
   4   0 -10 1005.92 259.898   3
  -4   0  10 1596.83 306.935   8
  -4   0   9 5241.07 395.019   8
   4   0  -9 5826.79 330.676   3
   4   0  -8 1111.12 210.694   3
  -4   0   8 1058.02 246.271   8
  -4   0   7 870.483 236.395   8
   4   0  -7 763.718 195.761   3
   4   0  -6 25873.6 599.674   6
  -4   0   6 24752.7 596.473   2
   4   0  -6 26216.2 475.524   3
   4   0  -5 16328.9 487.342   6
  -4   0   5 16545.7 505.244   2
   4   0  -5 16662.3 355.341   3
   4   0  -4 341.019 226.631   6
  -4   0   4 511.598 247.661   2
   4   0  -4 283.703 128.663   3
   4   0  -3-65.5120 195.479   6
  -4   0   3-15.0352 219.448   2
   4   0  -3 49.2084 103.614   3
   4   0  -2 2418.06 219.529   6
  -4   0   2 2001.27 251.981   2
   4   0  -2 2272.50 125.145   4
   4   0  -1 58388.5 706.596   6
  -4   0   1 59404.6 767.763   2
   4   0  -1 59392.2 427.115   4
   4   0   0 12106.6 333.866   6
  -4   0   0 12373.5 393.748   2
  -4   0   0 11940.2 366.745   5
   4   0   0 11988.8 209.528   4
   4   0   1 106.610 137.469   6
  -4   0  -1 224.103 204.690   5
   4   0   1 85.5679 75.3978   0
   4   0   2 3436.73 196.682   6
  -4   0  -2 3681.41 269.012   5
   4   0   3 8410.17 246.662   6
  -4   0  -3 7074.01 333.408   5
   4   0   4 9887.12 247.370   6
  -4   0  -4 9142.43 370.555   5
  -4   0  -5 1559.04 260.444   5
  -4   0  -6 1687.95 270.088   5
  -4   0  -7 217.612 228.748   5
  -4   0  -8 580.496 238.899   5
  -4   0  -9 156.680 236.230   5
   4   0   9 296.353 179.586   1
  -4   0 -10-91.7154 248.346   5
   4   0  10-27.0700 181.856   1
  -4   0 -11 1774.94 311.085   5
  -4   0 -12 32.9589 256.883   5
  -4   0 -13 145.401 300.908   5
  -4   0 -14 165.146 294.210   5
  -4   0 -15 449.621 343.321   5
   4   1 -14 213.457 347.598   3
  -4  -1  14 336.652 366.374   8
   4   1 -13 399.023 335.526   3
  -4  -1  13 455.892 345.141   8
   4   1 -12 2301.17 359.444   3
  -4  -1  12 2619.27 375.807   8
   4   1 -11 635.854 277.331   3
  -4  -1  11 1024.28 327.269   8
   4   1 -10 99.4193 235.562   3
  -4  -1  10 76.1911 267.575   8
   4   1  -9 1468.37 264.430   3
  -4  -1   9 1282.04 267.418   8
   4   1  -8 1307.36 243.854   6
  -4  -1   8 973.194 267.001   8
   4   1  -8 1413.58 234.934   3
   4   1  -7 865.192 264.738   6
  -4  -1   7 1205.68 255.429   8
   4   1  -7 846.287 203.581   3
   4   1  -6 4370.06 321.139   6
  -4  -1   6 5045.27 342.645   2
  -4  -1   6 4971.51 302.017   8
   4   1  -6 4979.65 266.436   3
   4   1  -5 9447.95 394.185   6
  -4  -1   5 9716.04 411.956   2
   4   1  -4 20498.0 513.157   6
  -4  -1   4 20242.4 514.129   2
   4   1  -3 64445.1 794.163   6
  -4  -1   3 68214.3 836.672   2
   4   1  -2 20522.4 465.463   6
  -4  -1   2 21021.8 469.780   2
   4   1  -1 3410.58 251.549   6
  -4  -1   1 3735.51 245.132   2
   4   1   0 15055.5 375.924   6
  -4  -1   0 14933.5 397.593   2
  -4  -1  -1 6514.99 285.492   2
  -4  -1  -1 6278.44 317.992   5
   4   1   1 6315.21 274.337   6
  -4  -1  -2 37131.7 622.073   5
   4   1   2 37160.1 524.105   6
  -4  -1  -3 17212.1 455.484   5
   4   1   3 18193.4 367.825   6
  -4  -1  -4 5634.23 302.298   5
   4   1   4 6087.15 232.841   6
  -4  -1  -5 9001.58 364.536   5
   4   1   5 9924.55 267.849   6
  -4  -1  -6 47305.4 766.050   5
   4   1   7 62048.4 814.882   1
  -4  -1  -7 61824.7 893.738   5
  -4  -1  -8 765.177 214.679   5
   4   1   8 419.798 179.754   1
  -4  -1  -9 107.196 230.583   5
   4   1   9 106.437 179.189   1
   4   1  10 1963.91 250.459   1
  -4  -1 -10 1886.26 303.005   5
   4   1  11 3859.33 309.090   1
  -4  -1 -11 3742.41 342.430   5
   4   1  12 6794.97 404.753   1
  -4  -1 -12 7396.84 464.018   5
  -4  -1 -13 350.289 287.091   5
   4   1  13 470.097 256.301   1
  -4  -1 -14-8.85968 294.319   5
  -4  -1 -15 1174.30 352.566   5
   4   2 -14 483.639 375.154   3
  -4  -2  14 534.632 360.295   8
   4   2 -13 2016.69 401.408   3
  -4  -2  13 1697.67 370.462   8
   4   2 -12 2589.49 381.662   3
  -4  -2  12 2562.66 397.673   8
   4   2 -11-20.2094 268.479   3
  -4  -2  11-68.9180 270.522   8
  -4  -2  10 568.902 275.842   8
   4   2 -10 479.829 272.762   3
   4   2  -9 222.343 259.690   6
  -4  -2   9 552.398 242.746   8
   4   2  -9 801.445 247.696   3
   4   2  -8 75.8750 252.914   6
  -4  -2   8 20.5468 217.905   8
   4   2  -8 29.9599 198.763   3
   4   2  -7-4.26854 229.017   6
  -4  -2   7 164.128 204.605   8
   4   2  -7-25.0886 193.449   3
   4   2  -6 5113.28 327.887   6
  -4  -2   6 5537.44 307.432   8
   4   2  -5 1627.80 228.353   6
  -4  -2   5 1704.59 220.824   8
   4   2  -4 14.5779 184.702   6
  -4  -2   4 108.325 203.939   2
   4   2  -3 3834.31 290.423   6
  -4  -2   3 4153.24 281.936   2
   4   2  -2 3039.48 276.031   6
  -4  -2   2 3091.61 243.546   2
   4   2  -1 1631.82 241.418   6
  -4  -2   1 1629.27 206.003   2
  -4  -2   0 1545.62 203.564   2
   4   2   0 1570.63 215.802   6
  -4  -2  -1 5709.48 262.771   2
   4   2   1 6001.91 273.500   6
  -4  -2  -2 14159.2 358.006   2
  -4  -2  -2 13984.5 414.471   5
   4   2   2 13874.6 363.443   6
  -4  -2  -3-16.9258 203.393   5
  -4  -2  -4 939.019 227.803   5
  -4  -2  -5 8478.36 358.630   5
  -4  -2  -6 166.739 196.369   5
   4   2   6 184.285 181.198   1
  -4  -2  -7 7089.40 292.780   7
   4   2   7 6289.65 313.810   1
  -4  -2  -7 6920.77 336.759   5
   4   2   8 8375.25 376.456   1
  -4  -2  -8 8211.83 383.779   5
  -4  -2  -9 55.2002 209.696   5
   4   2   9 90.4449 198.891   1
   4   2  10 2693.98 285.370   1
  -4  -2 -10 2672.16 310.069   5
  -4  -2 -11 169.764 239.619   5
   4   2  11 273.180 232.557   1
  -4  -2 -12 943.947 287.789   5
   4   2  12 797.996 256.342   1
  -4  -2 -13 1617.92 325.284   5
   4   2  13 1529.35 309.117   1
  -4  -2 -14 1420.24 343.843   5
   4   2  14 1246.07 309.723   1
   4   2  15 1505.67 346.013   1
   4   3 -14 451.104 396.237   3
  -4  -3  14 697.688 356.732   8
   4   3 -13 468.836 342.122   3
  -4  -3  13 348.774 328.646   8
   4   3 -12 845.993 351.609   3
  -4  -3  12 644.401 304.137   8
  -4  -3  11 44.5807 278.418   8
   4   3 -11 384.061 284.328   3
   4   3 -10 2018.43 312.941   6
  -4  -3  10 2017.35 305.450   8
   4   3 -10 2346.27 337.161   3
   4   3  -9 1920.33 296.569   6
  -4  -3   9 1950.99 298.381   8
   4   3  -9 1860.49 296.314   3
   4   3  -8 3160.83 329.187   6
  -4  -3   8 2914.81 293.733   8
   4   3  -7 10193.9 451.937   6
  -4  -3   7 11432.6 409.479   8
   4   3  -6 4382.28 319.844   6
  -4  -3   6 4954.29 299.310   8
   4   3  -5 8698.92 375.584   6
  -4  -3   5 8603.21 327.110   8
   4   3  -4 8839.47 394.998   6
  -4  -3   4 9708.15 318.068   8
  -4  -3   3 13504.5 399.844   2
   4   3  -3 13385.8 427.580   6
  -4  -3   2 22676.9 475.619   2
   4   3  -2 23150.1 537.839   6
  -4  -3   1 14770.6 378.929   2
   4   3  -1 15089.1 425.096   6
  -4  -3   0 5690.66 257.656   2
   4   3   0 5571.40 308.121   6
  -4  -3  -1 12034.5 327.726   2
  -4  -3  -2 33130.7 485.514   2
  -4  -3  -3 2300.37 187.409   2
  -4  -3  -3 2205.21 227.450   5
  -4  -3  -4 2289.66 248.617   5
  -4  -3  -5 5414.34 303.794   5
  -4  -3  -5 6336.53 314.725   7
   4   3   6 42646.3 718.568   1
  -4  -3  -6 41435.4 691.528   5
   4   3   7 36592.7 693.461   1
  -4  -3  -7 38539.8 681.531   5
  -4  -3  -7 37853.7 614.544   7
  -4  -3  -8 1083.63 229.978   5
   4   3   8 902.406 234.733   1
  -4  -3  -8 915.725 184.265   7
  -4  -3  -9 3.44539 200.780   5
   4   3   9-28.5378 211.142   1
  -4  -3 -10 533.882 232.082   5
   4   3  10 286.873 219.994   1
  -4  -3 -11 752.592 251.834   5
   4   3  11 793.715 253.019   1
  -4  -3 -12 2098.66 301.027   5
   4   3  12 1967.08 326.278   1
   4   3  13 38.5555 274.289   1
   4   3  15 972.002 327.873   1
   4   4 -13 414.698 386.556   3
   4   4 -12-29.0013 312.497   3
   4   4 -11 101.239 270.936   6
   4   4 -11 62.5618 297.454   3
   4   4 -10 163.838 289.911   6
   4   4 -10 159.535 276.841   3
   4   4  -9 135.751 252.905   6
   4   4  -8 130.551 267.101   6
   4   4  -7 556.834 224.865   6
   4   4  -6 1298.78 287.190   6
  -4  -4   6 1703.19 224.206   8
   4   4  -5 1638.49 249.232   6
  -4  -4   5 1925.27 198.588   8
   4   4  -4 311.714 244.252   6
  -4  -4   4 448.775 150.130   8
  -4  -4   3 4464.55 211.602   8
   4   4  -3 4376.10 320.872   6
   4   4  -2 146.260 205.716   6
  -4  -4   1 8958.43 303.331   2
   4   4  -1 8420.87 384.891   6
  -4  -4   0 5226.75 241.328   2
  -4  -4  -1 12594.5 305.927   2
  -4  -4  -2 38873.2 479.064   2
  -4  -4  -3 4704.76 201.866   2
  -4  -4  -3 4619.80 286.984   7
  -4  -4  -4 673.276 137.605   2
  -4  -4  -4 806.848 244.055   7
   4   4   5 4607.09 290.286   1
  -4  -4  -5 5006.13 300.169   5
  -4  -4  -5 5235.86 295.965   7
  -4  -4  -6 10.5374 201.876   5
   4   4   6 13.0412 200.791   1
  -4  -4  -6 42.5222 187.765   7
   4   4   7 13316.7 471.797   1
  -4  -4  -7 12650.3 423.805   5
  -4  -4  -7 12617.4 409.398   7
   4   4   8 7721.10 377.777   1
  -4  -4  -8 7961.85 363.882   5
  -4  -4  -8 8025.19 337.226   7
  -4  -4  -9 480.200 218.810   5
   4   4   9 704.748 226.826   1
  -4  -4  -9 749.693 194.491   7
   4   4  10 7066.58 416.715   1
  -4  -4 -10 7329.52 372.547   5
   4   4  11 3325.74 345.265   1
   4   4  12 1938.49 304.956   1
   4   4  13 1047.14 310.732   1
   4   4  14 1226.31 327.128   1
   4   4  15 405.400 307.318   1
   4   5 -11 108.001 300.295   6
   4   5 -11-14.8600 323.131   3
   4   5 -10 517.532 307.898   6
   4   5 -10 323.273 290.254   3
   4   5  -9-18.4206 266.273   6
   4   5  -8 2233.39 295.805   6
   4   5  -7 6921.70 421.231   6
   4   5  -6 102.970 246.044   6
   4   5  -5 265.749 218.843   6
   4   5  -4 59.3017 239.736   6
   4   5  -3 105.307 239.857   6
   4   5  -2 2841.95 272.832   6
  -4  -5   0 111.175 232.184   7
  -4  -5  -1 7388.32 397.764   7
  -4  -5  -2 4397.54 331.497   7
  -4  -5  -3 962.721 243.969   7
  -4  -5  -4 39.4282 194.693   7
   4   5   5 191.058 203.867   1
  -4  -5  -5-37.9457 197.015   7
   4   5   6 2443.89 285.289   1
  -4  -5  -6 2658.97 266.389   7
  -4  -5  -7 346.223 198.502   5
   4   5   7 405.297 240.699   1
  -4  -5  -7 69.1605 194.191   7
   4   5   8 2541.17 287.787   1
  -4  -5  -8 2505.01 258.258   5
  -4  -5  -8 2934.58 268.490   7
   4   5   9 17.6062 241.175   1
  -4  -5  -9 200.831 188.260   7
   4   5  10-62.7862 211.818   1
   4   5  11 187.041 227.637   1
   4   5  12 17.8112 274.830   1
   4   5  13 650.019 287.449   1
   4   5  14-85.6882 284.226   1
   4   5  15-116.122 321.437   1
   4   6 -11 545.227 324.073   3
   4   6  -9 6.99372 288.511   6
   4   6  -8 622.884 302.426   6
   4   6  -7 1157.24 307.825   6
   4   6  -6 3936.30 350.824   6
  -4  -6   6 4549.71 358.089   7
  -4  -6   5 1835.71 280.022   7
   4   6  -5 2059.73 286.517   6
   4   6  -4 192.452 252.692   6
  -4  -6   4 176.838 228.969   7
   4   6  -3 89.4151 241.987   6
  -4  -6   3 340.573 217.655   7
  -4  -6   2 3851.30 324.606   7
  -4  -6   1 4168.57 335.002   7
  -4  -6   0 1708.46 261.161   7
  -4  -6  -1 3979.83 303.397   7
  -4  -6  -2 5243.92 324.083   7
  -4  -6  -3 927.958 248.147   7
  -4  -6  -4 711.453 230.843   7
  -4  -6  -5 1356.67 253.308   7
   4   6   6-67.6333 209.806   1
  -4  -6  -6 78.7538 203.792   7
   4   6   7 1598.27 280.848   1
  -4  -6  -7 1319.65 253.306   7
   4   6   8 503.081 222.728   1
  -4  -6  -8 450.736 224.679   7
   4   6   9 608.040 259.497   1
  -4  -6  -9 590.215 225.040   7
   4   6  10 1598.90 307.709   1
  -4  -6 -10 1821.20 275.491   7
   4   6  11 665.471 286.724   1
   4   6  12 456.735 267.786   1
   4   6  13 105.682 314.655   1
   4   6  14 482.539 345.958   1
   4   7  -8 142.633 307.765   6
   4   7  -7 32.2526 299.101   6
   4   7  -6 770.471 293.998   6
  -4  -7   6 892.630 258.822   7
   4   7  -5 58.3815 256.765   6
  -4  -7   5 165.800 225.880   7
   4   7  -4 1443.13 310.651   6
  -4  -7   4 1586.76 266.103   7
   4   7  -3 1589.22 282.910   6
  -4  -7   3 1435.14 251.817   7
  -4  -7   2 486.497 242.933   7
  -4  -7   1 626.949 243.065   7
  -4  -7   0-50.2768 237.924   7
  -4  -7  -1-4.98365 200.285   7
  -4  -7  -2 142.896 229.041   7
  -4  -7  -3 1634.06 273.272   7
  -4  -7  -4 305.036 217.470   7
  -4  -7  -5 353.057 221.291   7
   4   7   6 2732.51 303.372   1
  -4  -7  -6 2844.54 311.315   7
   4   7   7 1967.01 280.124   1
  -4  -7  -7 1836.53 273.813   7
   4   7   8 597.228 274.695   1
  -4  -7  -8 458.247 257.367   7
   4   7   9 346.787 266.564   1
  -4  -7  -9 312.338 248.245   7
   4   7  10 60.2128 274.328   1
  -4  -7 -10 101.677 245.106   7
   4   7  11 39.9638 277.328   1
   4   7  12 321.664 318.648   1
   4   7  13 591.682 309.458   1
   4   8  -7 302.251 320.444   6
   4   8  -6 423.404 315.067   6
   4   8  -5 147.882 279.109   6
  -4  -8   5 129.442 236.400   7
   4   8  -4 18.6221 296.332   6
  -4  -8   4-108.499 243.460   7
  -4  -8   3-73.6261 245.545   7
   4   8  -3-1.09143 254.865   6
  -4  -8   2 635.800 263.702   7
  -4  -8   1 84.6344 242.204   7
  -4  -8   0 291.738 230.675   7
  -4  -8  -1 170.219 252.472   7
  -4  -8  -2 1231.80 261.087   7
  -4  -8  -4-52.4173 251.238   7
  -4  -8  -5-12.4159 225.493   7
  -4  -8  -6 17.9962 263.378   7
   4   8   7 133.845 234.187   1
  -4  -8  -7 301.466 267.440   7
   4   8   8 39.6756 264.915   1
   4   8   9 47.2851 269.639   1
  -4  -8  -9 26.3247 254.585   7
   4   8  10 207.246 297.120   1
  -4  -8 -10 63.5494 281.200   7
   4   8  11 108.251 287.669   1
   4   8  12 9.44396 325.900   1
   4   9  -6 646.803 345.176   6
   4   9  -5 150.563 336.137   6
   4   9  -4 758.881 313.882   6
  -4  -9   4 667.510 289.267   7
  -4  -9   3 561.058 286.729   7
   4   9  -3 431.932 316.880   6
  -4  -9   2 294.272 276.406   7
  -4  -9   1 166.804 257.972   7
  -4  -9   0 610.281 297.129   7
  -4  -9  -1 1710.13 335.933   7
  -4  -9  -2 505.216 285.023   7
  -4  -9  -3 395.710 250.571   7
  -4  -9  -4 187.838 249.883   7
  -4  -9  -5 562.479 273.429   7
  -4  -9  -6 2477.74 344.555   7
  -4  -9  -7 571.906 315.764   7
   4   9   8 173.536 292.883   1
  -4  -9  -8 50.7023 300.037   7
   4   9   9 34.4864 307.741   1
  -4  -9  -9 256.349 297.056   7
   4   9  10 173.540 287.241   1
   4   9  11 46.4803 287.932   1
   4  10  -4 45.9623 350.794   6
  -4 -10   3-2.63431 276.812   7
   4  10  -3 61.5580 324.473   6
  -4 -10   2-102.517 286.717   7
  -4 -10   0 232.675 304.729   7
  -4 -10  -1 1619.34 329.759   7
  -4 -10  -2 1510.91 329.173   7
  -4 -10  -3 166.586 317.436   7
  -4 -10  -4 103.915 277.898   7
  -4 -10  -5 133.077 316.632   7
  -4 -10  -6 383.318 334.746   7
  -4 -10  -7 393.969 304.554   7
  -4 -10  -8-66.9104 319.308   7
   4  10   9 218.540 316.079   1
  -4 -11   0 85.2058 310.188   7
  -4 -11  -1 509.163 358.017   7
  -4 -11  -2 39.3574 347.995   7
   5  -8  -3-118.585 340.901   4
   5  -8  -2-26.5460 332.292   4
   5  -8  -1 85.4779 341.515   4
   5  -8   0-44.7666 352.149   4
   5  -8   1 165.667 347.109   4
   5  -7  -4 318.668 311.078   4
  -5   7   3 297.712 334.455   2
   5  -7  -3 652.201 314.294   4
  -5   7   2-3.10526 317.346   2
   5  -7  -2 13.3959 308.106   4
  -5   7   1 79.5479 327.242   2
   5  -7  -1 364.341 305.424   4
  -5   7   0 872.693 349.295   2
   5  -7   0 702.831 317.989   4
  -5   7  -1 34.0233 323.468   2
   5  -7   1 6.06012 301.815   4
  -5   7  -2 484.354 322.426   2
  -5   6   8 1009.69 306.578   8
  -5   6   7 2051.85 398.582   2
  -5   6   6 2263.99 391.329   2
  -5   6   5 555.400 324.817   2
  -5   6   4 211.841 318.302   2
   5  -6  -4 104.651 265.202   4
  -5   6   3 250.598 308.526   2
   5  -6  -3 523.226 286.902   4
  -5   6   2 847.858 317.807   2
   5  -6  -2 714.470 301.018   4
  -5   6   1 1190.60 346.000   2
   5  -6  -1 805.934 311.221   4
  -5   6   0 3171.90 386.487   2
   5  -6   0 3107.04 375.020   4
  -5   6  -1 5268.98 435.586   2
   5  -6   1 4392.69 392.564   4
  -5   6  -6 1744.66 382.974   5
  -5   6  -7 220.548 312.905   5
  -5   6  -8 404.368 335.809   5
  -5   5  10 35.7179 403.637   8
  -5   5   9 328.912 368.429   8
  -5   5   9 460.258 361.750   2
  -5   5   8 242.758 331.476   8
  -5   5   8 282.856 328.170   2
  -5   5   7 758.027 339.623   2
  -5   5   6 16.6644 317.435   2
  -5   5   5 1235.50 343.375   2
  -5   5   4 83.1320 298.542   2
  -5   5   3-21.5070 284.999   2
   5  -5  -3-43.3808 230.886   4
  -5   5   2 1755.25 316.020   2
   5  -5  -2 1357.03 272.462   4
  -5   5   1-91.2790 272.157   2
   5  -5  -1-56.9718 242.601   4
  -5   5   0-24.9478 268.173   2
   5  -5   0 57.0421 240.658   4
  -5   5  -1 1784.52 339.328   2
   5  -5   1 1573.87 287.042   4
  -5   5  -3 2078.42 312.175   5
  -5   5  -4 673.968 289.137   5
  -5   5  -5-11.9719 268.384   5
  -5   5  -6 869.646 311.470   5
  -5   5  -7 2920.01 404.007   5
  -5   5  -8 594.678 319.407   5
  -5   5  -9 154.682 288.704   5
  -5   4  11 2443.94 471.871   8
  -5   4  10-113.650 376.837   8
  -5   4   9 546.692 351.091   8
  -5   4   9 567.299 333.015   2
  -5   4   8 8766.79 521.748   2
  -5   4   8 8166.21 511.688   8
  -5   4   7 4768.03 443.566   2
  -5   4   6 2544.59 378.728   2
  -5   4   5 707.361 320.602   2
  -5   4   4 1838.36 335.695   2
  -5   4   3 5448.48 410.680   2
  -5   4   2 2349.61 345.987   2
  -5   4   1 844.169 303.042   2
  -5   4   0 7274.43 421.082   2
  -5   4   0 7514.07 386.251   5
   5  -4   0 6926.28 365.286   4
  -5   4  -1 13077.6 543.118   2
  -5   4  -1 12496.6 465.612   5
   5  -4   1 12662.0 450.665   4
  -5   4  -2 4042.29 328.388   5
  -5   4  -3 2008.66 293.112   5
  -5   4  -4 491.564 262.224   5
  -5   4  -5 819.091 284.513   5
  -5   4  -6 77.3840 278.437   5
  -5   4  -7 27.0407 298.129   5
  -5   4  -8 301.709 281.155   5
  -5   4  -9 102.771 301.004   5
   5  -4  10 1.82875 288.428   0
  -5   4 -10 144.392 334.477   5
   5  -4  11 325.750 305.418   0
  -5   3  11 547.815 395.624   8
  -5   3  10 991.213 361.933   8
  -5   3   9 108.363 295.964   8
  -5   3   8 66.4097 325.402   8
  -5   3   8 27.2306 299.304   2
  -5   3   7 180.285 283.473   2
  -5   3   6 1614.75 323.955   2
  -5   3   5 7776.07 446.143   2
  -5   3   4 2766.72 321.905   2
  -5   3   3 8266.55 425.292   2
  -5   3   2 6508.29 403.307   2
  -5   3   1 4168.90 360.867   2
  -5   3   1 4055.19 301.194   5
  -5   3   0 5606.26 378.255   2
  -5   3   0 5010.01 326.355   5
  -5   3  -1 6965.48 392.228   2
  -5   3  -1 6015.31 349.724   5
  -5   3  -2 1540.67 254.522   5
  -5   3  -3 2251.81 280.731   5
  -5   3  -4 9863.61 447.502   5
  -5   3  -5 6725.74 402.928   5
  -5   3  -6 8539.96 470.048   5
  -5   3  -7 9147.85 487.700   5
  -5   3  -8 5307.07 448.148   5
   5  -3   8 4604.87 363.003   0
  -5   3  -9 1104.62 339.606   5
   5  -3   9 1173.50 285.532   0
  -5   3 -10 906.097 318.764   5
   5  -3  10 810.198 291.730   0
  -5   3 -11 1375.64 385.555   5
   5  -3  11 1073.72 322.473   0
  -5   3 -12 361.096 370.308   5
   5  -3  12 1151.21 355.304   0
  -5   2  12 2996.27 458.213   8
  -5   2  11 1116.64 390.104   8
  -5   2  10 1006.65 382.614   8
  -5   2   9 750.598 306.196   8
  -5   2   8 4352.33 426.508   2
  -5   2   8 3690.96 408.187   8
  -5   2   7-44.5273 288.844   2
  -5   2   6 46.3332 267.924   2
  -5   2   5 84.6283 260.029   2
  -5   2   4 3374.68 353.201   2
  -5   2   3 5106.56 365.525   2
  -5   2   2 2569.59 288.351   2
  -5   2   1 5.53613 203.190   5
  -5   2   1-20.4372 244.205   2
  -5   2   0-49.7534 209.895   5
  -5   2  -1 1903.83 291.186   2
  -5   2  -1 1743.06 254.175   5
  -5   2  -2 151.629 214.110   5
  -5   2  -3 48.2982 197.301   5
  -5   2  -4 197.369 236.429   5
  -5   2  -5 233.509 239.971   5
  -5   2  -6 764.970 271.662   5
  -5   2  -7 83.9677 278.474   5
   5  -2   7 158.850 208.752   0
  -5   2  -8 910.290 279.239   5
   5  -2   8 395.620 243.914   0
  -5   2  -9 1439.89 320.970   5
   5  -2   9 1246.63 280.252   0
  -5   2 -10-55.1145 268.764   5
   5  -2  10-122.134 245.565   0
  -5   2 -11-41.3663 306.583   5
  -5   2 -12 87.7220 346.032   5
   5  -2  13 423.295 319.241   0
  -5   1  12 61.3741 340.796   8
  -5   1  11 280.457 350.900   8
  -5   1  10 955.845 366.803   8
  -5   1   9 738.014 296.288   8
  -5   1   8 470.125 305.132   8
  -5   1   8 859.690 323.788   2
  -5   1   7 288.798 258.216   2
  -5   1   6 4734.35 366.521   2
  -5   1   5 6285.50 380.878   2
  -5   1   4 9835.80 448.159   2
  -5   1   3 5595.20 368.777   2
   5  -1  -1 23260.1 518.834   6
  -5   1   1 23402.6 606.984   2
   5  -1   0 19776.0 458.661   6
  -5   1   0 19485.7 545.057   2
  -5   1   0 20673.0 536.162   5
   5  -1   1 925.921 173.216   6
  -5   1  -1 916.957 246.272   2
  -5   1  -1 995.902 230.902   5
   5  -1   2 93.0227 136.506   6
  -5   1  -2 78.7193 207.628   5
  -5   1  -3 313.691 203.234   5
  -5   1  -4 16284.6 528.761   5
  -5   1  -5 13872.0 501.069   5
  -5   1  -6 4161.52 354.174   5
   5  -1   6 4330.03 274.377   0
  -5   1  -7 4505.08 383.825   5
  -5   1  -8 5087.28 381.080   5
  -5   1  -9 113.508 272.506   5
  -5   1 -11 88.7134 315.533   5
  -5   1 -12 127.490 308.837   5
  -5   1 -13 1818.77 408.803   5
  -5   0  13 177.198 401.357   8
  -5   0  12 166.178 359.182   8
  -5   0  11 92.0073 353.418   8
  -5   0  10 1077.86 357.899   8
  -5   0   9 52.5753 264.228   8
  -5   0   8 145.914 264.991   8
  -5   0   7 1012.76 283.142   8
  -5   0   7 1088.05 274.789   2
  -5   0   6 2420.44 318.923   2
   5   0  -5 4420.18 333.285   6
  -5   0   5 3918.94 343.520   2
   5   0  -4 42.3568 199.310   6
  -5   0   4-57.0315 217.324   2
   5   0  -3 146.459 219.131   6
  -5   0   3 142.350 249.397   2
   5   0  -2 2033.36 261.120   6
  -5   0   2 2578.55 271.457   2
   5   0  -1 5050.74 310.209   6
  -5   0   1 4893.24 345.028   2
   5   0   0 25034.0 527.771   6
  -5   0   0 24616.1 587.107   2
  -5   0   0 24774.1 570.873   5
   5   0   1 2419.85 225.184   6
  -5   0  -1 1895.16 256.570   2
  -5   0  -1 2220.19 259.016   5
   5   0   2 10424.4 328.876   6
  -5   0  -2 10372.6 407.503   5
   5   0   3 4960.39 236.768   6
  -5   0  -3 5341.17 348.158   5
  -5   0  -4 1567.20 246.584   5
  -5   0  -5 4408.87 342.164   5
  -5   0  -6 132.964 215.303   5
  -5   0  -7 360.617 254.520   5
  -5   0  -8 8279.79 440.375   5
  -5   0  -9 5752.77 422.510   5
  -5   0 -10 84.0141 298.356   5
  -5   0 -11 820.275 312.415   5
  -5   0 -12 707.546 344.933   5
  -5   0 -13 612.449 359.807   5
  -5   0 -14 1142.05 372.643   5
  -5  -1  13 89.9714 346.842   8
  -5  -1  12-79.8943 328.950   8
  -5  -1  11 119.812 308.378   8
  -5  -1  10 621.574 303.798   8
  -5  -1   9 1712.04 345.106   8
  -5  -1   8 307.431 245.853   8
   5   1  -7 469.533 273.650   6
  -5  -1   7 510.331 236.336   8
   5   1  -6 2478.82 326.968   6
  -5  -1   6 2584.26 305.881   2
  -5  -1   6 2570.05 279.617   8
   5   1  -5 403.194 259.576   6
  -5  -1   5 429.125 252.023   2
   5   1  -4 766.033 259.872   6
  -5  -1   4 996.718 248.115   2
   5   1  -3 5660.68 337.606   6
  -5  -1   3 5913.23 354.290   2
   5   1  -2 7570.11 343.142   6
  -5  -1   2 8404.14 380.372   2
   5   1  -1 23466.3 523.233   6
  -5  -1   1 25820.7 582.273   2
   5   1   0 3581.41 268.957   6
  -5  -1   0 3690.20 297.377   2
   5   1   1 1732.72 222.489   6
  -5  -1  -1 1499.38 242.308   2
  -5  -1  -1 1778.86 268.505   5
   5   1   2 1693.34 209.511   6
  -5  -1  -2 1419.98 224.359   2
  -5  -1  -2 1839.82 276.976   5
   5   1   3 773.042 177.978   6
  -5  -1  -3 1024.11 247.859   5
   5   1   4 2553.91 208.528   6
  -5  -1  -4 2602.92 291.412   5
  -5  -1  -5 656.406 221.008   5
  -5  -1  -6 508.246 217.481   5
  -5  -1  -7 537.859 257.696   5
  -5  -1  -8 140.143 243.581   5
  -5  -1  -9 97.0161 230.889   5
  -5  -1 -10 603.207 273.390   5
  -5  -1 -11 681.748 277.021   5
  -5  -1 -12 723.336 326.030   5
  -5  -1 -13 92.7673 331.075   5
  -5  -1 -14-32.0305 340.248   5
  -5  -2  13 347.975 339.237   8
  -5  -2  12 1032.54 364.053   8
  -5  -2  11 992.066 360.230   8
  -5  -2  10 513.660 315.990   8
   5   2  -9 1230.56 333.419   6
  -5  -2   9 1486.48 312.600   8
   5   2  -8 1595.54 322.859   6
  -5  -2   8 1961.01 308.720   8
   5   2  -7 139.015 229.089   6
  -5  -2   7 398.279 236.841   8
   5   2  -7 367.588 206.957   3
   5   2  -6 6592.50 415.711   6
  -5  -2   6 7300.86 365.285   8
   5   2  -5 12288.4 488.583   6
  -5  -2   5 12494.5 475.135   2
  -5  -2   5 12747.2 441.618   8
   5   2  -4 941.658 223.990   6
  -5  -2   4 1397.87 267.787   2
   5   2  -3 488.714 225.040   6
  -5  -2   3 190.392 214.458   2
   5   2  -2 15.6932 229.158   6
  -5  -2   2 32.4967 217.818   2
   5   2  -1 15814.7 475.466   6
  -5  -2   1 16410.5 459.785   2
   5   2   0 25222.3 554.060   6
  -5  -2   0 25708.1 547.085   2
   5   2   1 1604.97 228.068   6
  -5  -2  -1 1468.21 227.380   2
  -5  -2  -2 7807.43 336.988   2
  -5  -2  -2 6953.89 346.241   5
   5   2   2 7942.43 331.275   6
  -5  -2  -3 5256.80 291.291   2
  -5  -2  -3 4962.40 347.769   5
   5   2   3 6041.94 298.367   6
  -5  -2  -4 7025.96 384.664   5
   5   2   4 6184.48 288.775   6
   5   2   5 1190.63 188.697   6
  -5  -2  -5 1169.46 241.937   5
  -5  -2  -6 408.017 217.280   5
  -5  -2  -7 155.166 233.490   5
  -5  -2  -7 410.152 205.037   7
  -5  -2  -8 2223.26 289.067   5
  -5  -2  -9 1481.02 303.554   5
  -5  -2 -10 138.593 246.698   5
  -5  -2 -11 1835.36 323.753   5
   5   2  11 1764.88 297.139   1
  -5  -2 -12 1186.86 332.716   5
   5   2  12 1376.23 307.643   1
   5   2  13 219.751 268.179   1
   5   3 -12 442.435 343.972   3
   5   3 -11 352.590 321.489   3
   5   3 -10 63.6473 280.944   6
  -5  -3  10-109.647 281.254   8
   5   3 -10 6.51908 276.918   3
   5   3  -9-114.448 311.655   6
  -5  -3   9-50.8490 261.769   8
   5   3  -9-38.6000 258.713   3
   5   3  -8 264.999 272.840   6
  -5  -3   8 256.741 243.486   8
   5   3  -8 283.071 239.376   3
   5   3  -7 67.4274 257.231   6
  -5  -3   7 99.0861 226.206   8
   5   3  -6-31.1918 256.882   6
  -5  -3   6-46.4916 213.617   8
   5   3  -5 1150.25 242.932   6
  -5  -3   5 1036.39 221.447   8
   5   3  -4 2915.36 323.716   6
  -5  -3   4 3080.48 301.004   2
  -5  -3   4 3083.77 255.693   8
   5   3  -3 21151.5 582.879   6
  -5  -3   3 21714.6 552.298   2
   5   3  -2 11950.8 443.764   6
  -5  -3   2 12745.6 432.748   2
   5   3  -1 550.629 246.437   6
  -5  -3   1 621.854 207.913   2
  -5  -3   0 3043.43 255.211   2
   5   3   0 2688.53 271.858   6
  -5  -3  -1 3819.52 259.597   2
   5   3   1 4359.49 304.981   6
  -5  -3  -2 6076.76 294.699   2
   5   3   2 5602.59 326.258   6
  -5  -3  -3 6713.78 302.261   2
   5   3   3 6421.29 328.785   6
  -5  -3  -4 982.515 190.682   2
  -5  -3  -4 865.433 257.664   5
  -5  -3  -5 3026.35 285.558   5
  -5  -3  -6 9471.49 431.148   5
  -5  -3  -6 10595.3 411.437   7
  -5  -3  -7 23441.6 619.702   5
  -5  -3  -7 25149.5 583.219   7
  -5  -3  -8 3648.30 337.036   5
  -5  -3  -9 69.6557 232.553   5
  -5  -3 -10 897.159 287.247   5
   5   3  10 787.365 272.819   1
  -5  -3 -11 1090.99 293.934   5
   5   3  11 1163.50 304.140   1
  -5  -3 -12 3103.64 376.749   5
   5   3  12 2418.68 364.069   1
  -5  -3 -13 680.416 316.965   5
   5   3  13 706.516 293.699   1
   5   3  14 151.783 302.319   1
   5   3  15 415.971 323.629   1
   5   4 -12 1793.97 401.567   3
   5   4 -11 779.134 346.865   6
   5   4 -11 319.221 328.391   3
   5   4 -10-9.27221 303.539   6
   5   4 -10 101.271 314.075   3
   5   4  -9 1115.58 316.720   6
   5   4  -9 463.339 297.700   3
   5   4  -8 134.631 262.936   6
   5   4  -7-22.9733 238.994   6
   5   4  -6 3169.17 334.346   6
   5   4  -5 4071.92 363.705   6
   5   4  -4 152.847 272.092   6
   5   4  -3 1299.05 293.405   6
  -5  -4   2 2154.46 250.836   2
   5   4  -2 2141.72 268.449   6
  -5  -4   1 4853.95 286.267   2
   5   4  -1 4642.66 344.712   6
   5   4   0 870.379 260.365   6
  -5  -4   0 1294.82 211.067   2
   5   4   1-24.1390 218.297   6
  -5  -4  -1 36.8333 168.438   2
  -5  -4  -2-23.2026 154.122   2
  -5  -4  -3-18.9437 152.689   2
  -5  -4  -5 200.366 235.894   5
  -5  -4  -5 185.512 244.924   7
  -5  -4  -6 1.94800 237.355   5
  -5  -4  -6 122.983 219.295   7
  -5  -4  -7 51.1959 239.986   5
  -5  -4  -7 51.3537 203.284   7
  -5  -4  -8 1798.09 287.738   5
  -5  -4  -8 1505.74 241.209   7
  -5  -4  -9 24.8554 232.060   5
   5   4   9 54.0950 213.605   1
  -5  -4 -10 223.521 261.441   5
   5   4  10 105.393 268.959   1
  -5  -4 -11 211.084 268.247   5
   5   4  11 104.033 255.194   1
   5   4  12 22.2908 289.709   1
   5   4  13 472.114 304.416   1
   5   4  14 325.577 332.873   1
   5   5 -11 183.153 319.087   6
   5   5 -11 142.128 328.943   3
   5   5 -10-21.7330 301.970   6
   5   5 -10 165.599 303.955   3
   5   5  -9 355.708 306.736   6
   5   5  -8 570.916 314.214   6
   5   5  -7 1130.95 311.780   6
   5   5  -6 1490.04 319.293   6
   5   5  -5 2108.78 338.941   6
   5   5  -4 3932.93 375.357   6
   5   5  -3 6854.27 414.956   6
   5   5  -2 5860.50 367.027   6
   5   5  -1 3684.73 331.093   6
   5   5   0 4528.90 358.716   6
  -5  -5  -2 9985.10 436.427   7
  -5  -5  -3 4023.13 373.908   7
  -5  -5  -4 1254.71 291.513   7
  -5  -5  -5 2852.72 297.165   7
  -5  -5  -6 10004.2 444.637   7
  -5  -5  -7 24990.3 630.149   7
  -5  -5  -8 1391.73 272.667   5
  -5  -5  -8 970.884 240.742   7
  -5  -5  -9-81.3405 247.420   5
   5   5   9 42.2452 271.920   1
  -5  -5  -9-38.5380 222.538   7
   5   5  10 307.138 253.493   1
   5   5  11 375.181 288.330   1
   5   5  12 1998.97 347.197   1
   5   5  13 162.076 332.493   1
   5   5  14 139.719 316.421   1
   5   6 -10-140.478 342.178   6
   5   6  -9-108.225 334.601   6
   5   6  -8 241.647 279.187   6
   5   6  -7 10.0797 281.354   6
  -5  -6   6 180.044 265.950   7
   5   6  -5 0.32081 290.156   6
  -5  -6   5 70.0585 276.043   7
   5   6  -4 2.47602 278.905   6
  -5  -6   4 178.266 267.312   7
   5   6  -3 896.928 293.052   6
  -5  -6   3 1032.80 301.367   7
   5   6  -2 1185.61 271.520   6
  -5  -6   2 1159.66 287.737   7
   5   6  -1-37.3477 253.747   6
  -5  -6   1 123.227 250.107   7
  -5  -6   0 972.296 319.778   7
  -5  -6  -1 1003.73 265.676   7
  -5  -6  -2 3698.98 323.287   7
  -5  -6  -3 2230.14 305.804   7
  -5  -6  -4 59.5071 227.368   7
  -5  -6  -5 725.381 250.239   7
  -5  -6  -6 14.8682 215.006   7
  -5  -6  -7 347.808 251.890   7
  -5  -6  -8 4205.29 349.292   7
   5   6   9 247.144 266.052   1
  -5  -6  -9 387.855 248.301   7
   5   6  10 710.990 301.762   1
   5   6  11 623.734 287.116   1
   5   6  12 364.914 315.215   1
   5   6  13 690.646 352.855   1
   5   7  -9 332.270 346.617   6
   5   7  -8 205.945 324.622   6
   5   7  -7 1744.25 350.989   6
   5   7  -6 748.550 324.476   6
  -5  -7   6 504.119 288.682   7
   5   7  -5 267.917 312.248   6
  -5  -7   5 177.683 265.104   7
   5   7  -4 216.456 308.722   6
  -5  -7   4 455.199 257.554   7
   5   7  -3 92.4128 295.211   6
  -5  -7   3 0.32797 248.122   7
   5   7  -2 613.448 273.924   6
  -5  -7   2 976.197 311.443   7
  -5  -7   1 713.023 287.078   7
   5   7  -1 897.089 299.803   6
  -5  -7   0 178.381 281.144   7
  -5  -7  -1 993.535 289.112   7
  -5  -7  -2 3471.04 366.967   7
  -5  -7  -3 194.824 263.207   7
  -5  -7  -4-65.7888 241.454   7
  -5  -7  -5 292.643 258.263   7
  -5  -7  -6 1980.03 303.332   7
  -5  -7  -7 3348.24 352.312   7
  -5  -7  -8 171.063 250.327   7
   5   7   9 128.508 293.013   1
  -5  -7  -9 225.672 275.606   7
   5   7  10 198.748 278.847   1
   5   7  11 41.2905 272.346   1
   5   7  12 270.842 294.895   1
   5   8  -8 386.341 326.200   6
   5   8  -7 132.582 326.665   6
   5   8  -6 562.420 364.166   6
   5   8  -5 565.248 346.282   6
  -5  -8   5 428.251 289.941   7
   5   8  -4 128.357 325.951   6
  -5  -8   4 179.286 276.777   7
   5   8  -3 147.191 337.390   6
  -5  -8   3-74.9629 271.071   7
   5   8  -2 99.3227 314.604   6
  -5  -8   2 7.75000 285.276   7
  -5  -8   1 928.439 275.805   7
  -5  -8   0 487.675 262.264   7
  -5  -8  -1 349.601 262.101   7
  -5  -8  -2 1202.76 314.738   7
  -5  -8  -3 581.057 296.315   7
  -5  -8  -4-3.27222 282.029   7
  -5  -8  -5 301.121 282.349   7
  -5  -8  -6 103.223 269.703   7
  -5  -8  -7 343.142 268.913   7
  -5  -8  -8 487.654 283.460   7
  -5  -8  -9 305.253 313.266   7
   5   8  10 518.295 329.605   1
  -5  -8 -10 752.808 318.852   7
   5   8  11 282.858 338.654   1
   5   9  -6 91.5548 332.734   6
   5   9  -5 53.5277 339.758   6
  -5  -9   5 10.9688 292.008   7
   5   9  -4 18.3918 336.787   6
  -5  -9   4 141.548 284.040   7
   5   9  -3 22.7649 306.345   6
  -5  -9   3-2.25037 268.677   7
   5   9  -2-48.9783 327.002   6
  -5  -9   0-95.2504 299.064   7
  -5  -9  -1 317.241 297.250   7
  -5  -9  -2 59.3152 310.324   7
  -5  -9  -3 231.796 265.841   7
  -5  -9  -4 41.6474 298.661   7
  -5  -9  -6-16.4816 271.864   7
  -5  -9  -7-0.80277 324.084   7
  -5  -9  -8 34.2902 321.241   7
  -5  -9  -9 59.9472 334.041   7
  -5  -9 -10-123.939 344.277   7
   5  10  -4 49.7495 350.457   6
   5  10  -3 113.580 330.417   6
  -5 -10   3 179.741 339.478   7
   5  10  -2 40.7646 332.520   6
  -5 -10   2 14.7079 329.441   7
  -5 -10   1 113.727 323.253   7
  -5 -10   0 129.731 325.493   7
  -5 -10  -1 74.5516 292.593   7
  -5 -10  -2 9.81275 295.435   7
  -5 -10  -3 5.59544 327.571   7
  -5 -10  -4-55.2568 300.016   7
  -5 -10  -5 66.0236 333.330   7
  -5 -10  -6-100.690 328.056   7
  -6   6   5 198.763 362.745   2
  -6   6   4 27.8510 335.162   2
  -6   6   3-20.0245 335.515   2
  -6   6   2 404.767 347.524   2
  -6   6   0-26.0110 323.582   2
  -6   6  -1 100.607 346.722   2
  -6   6  -2-24.4777 271.807   2
  -6   6  -3 17.1606 269.235   2
  -6   5   7 68.1606 352.390   2
  -6   5   6 382.774 351.788   2
  -6   5   5 874.496 380.077   2
  -6   5   4 644.733 346.399   2
  -6   5   3 831.237 324.853   2
  -6   5   2 674.270 348.323   2
  -6   5   1 447.065 345.243   2
  -6   5   0 1708.65 378.868   2
  -6   5  -1 595.283 315.674   2
  -6   5  -2 59.5759 331.790   2
  -6   5  -3-32.0095 314.349   2
  -6   5  -5 2959.82 405.772   5
  -6   5  -6 2205.32 392.095   5
  -6   5  -7 42.9574 335.745   5
  -6   4   9 97.5942 363.917   2
  -6   4   8 545.053 348.939   8
  -6   4   8 118.065 338.672   2
  -6   4   7 877.581 357.678   2
  -6   4   6 1370.37 382.183   2
  -6   4   5 947.351 360.758   2
  -6   4   4-53.9693 307.617   2
  -6   4   3-39.6806 328.904   2
  -6   4   2 60.7086 300.699   2
  -6   4   1 1070.54 320.349   2
  -6   4   0 1372.59 333.168   2
  -6   4  -1 2758.45 368.845   2
  -6   4  -2 2325.75 348.179   5
  -6   4  -2 2568.47 392.961   2
  -6   4  -3 3497.42 384.515   5
  -6   4  -4 627.088 320.181   5
  -6   4  -5 139.573 297.282   5
  -6   4  -6 2195.87 384.728   5
  -6   4  -7 1092.99 337.261   5
  -6   4  -8 436.681 308.185   5
  -6   3   9-73.0325 380.471   8
  -6   3   8 603.209 376.626   8
  -6   3   8 454.345 342.925   2
  -6   3   7 1391.63 391.857   2
  -6   3   6 1228.14 369.904   2
  -6   3   5 52.6922 315.829   2
  -6   3   4 7.39475 314.937   2
  -6   3   3 913.284 318.643   2
  -6   3   2-0.51523 302.033   2
  -6   3   1 117.483 267.076   2
  -6   3   0 1224.67 292.045   5
  -6   3   0 1317.51 323.888   2
  -6   3  -1-15.4385 262.412   5
  -6   3  -1-67.9412 289.602   2
  -6   3  -2 1270.83 301.090   2
  -6   3  -2 1237.80 300.426   5
  -6   3  -3 652.088 301.556   5
  -6   3  -4 314.446 278.195   5
  -6   3  -5 1265.63 340.062   5
  -6   3  -6 236.672 309.273   5
  -6   3  -7 2203.74 384.810   5
  -6   3  -8 678.061 324.094   5
  -6   3  -9 31.4476 315.858   5
  -6   2  10 312.382 381.396   8
  -6   2   9-42.3508 364.984   8
  -6   2   8 3745.57 459.169   2
  -6   2   8 4320.16 457.217   8
  -6   2   7 5253.38 455.968   2
  -6   2   6 3954.01 445.839   2
  -6   2   5 2382.18 355.223   2
  -6   2   4 618.149 328.836   2
  -6   2   3 3026.57 367.559   2
  -6   2   2 3588.73 377.095   2
  -6   2   1 1583.63 337.204   2
  -6   2   0 4738.60 411.572   2
  -6   2   0 5386.60 383.170   5
  -6   2  -1 14938.1 575.480   2
  -6   2  -1 14239.1 537.088   5
  -6   2  -2 9396.77 478.296   2
  -6   2  -2 8671.61 467.046   5
  -6   2  -3 5184.78 390.262   5
  -6   2  -4 1301.10 317.740   5
  -6   2  -5 869.932 286.046   5
  -6   2  -6 2442.51 384.323   5
  -6   2  -7 151.978 314.178   5
  -6   2  -8 235.808 294.757   5
  -6   2  -9 743.049 328.470   5
  -6   2 -10 142.281 317.773   5
  -6   2 -11-77.8553 389.274   5
  -6   1  11 246.182 409.024   8
  -6   1  10 781.031 399.259   8
  -6   1   9 0.20214 328.307   8
  -6   1   8 937.361 332.420   8
  -6   1   8 845.355 334.869   2
  -6   1   7 765.694 345.423   2
  -6   1   6-75.9208 324.071   2
  -6   1   5 3761.86 394.581   2
  -6   1   4 854.900 301.323   2
  -6   1   3 1208.17 322.635   2
  -6   1   2 5201.51 385.168   2
  -6   1   1 1888.54 315.125   2
  -6   1   0 235.803 262.347   2
  -6   1  -1 2386.58 299.091   5
  -6   1  -1 2021.69 308.675   2
  -6   1  -2 2528.54 304.834   2
  -6   1  -2 2326.81 310.513   5
  -6   1  -3 1214.97 277.107   5
  -6   1  -4 4055.32 369.241   5
  -6   1  -5 1988.06 303.501   5
  -6   1  -6 3128.67 380.855   5
  -6   1  -7 8133.78 505.205   5
  -6   1  -8 3885.50 403.056   5
  -6   1  -9 1279.72 358.839   5
  -6   1 -10 568.425 348.077   5
  -6   1 -11 1479.56 356.846   5
  -6   0  11 2763.74 437.585   8
  -6   0  10 111.104 323.102   8
  -6   0   9 185.989 343.819   8
  -6   0   8 4634.45 430.249   8
  -6   0   7 1843.66 362.866   8
  -6   0   7 1573.90 372.547   2
  -6   0   6 757.605 297.626   2
  -6   0   5 1081.36 335.125   2
   6   0  -4 2042.33 284.852   6
  -6   0   4 1759.56 314.408   2
   6   0  -3 5859.28 376.833   6
  -6   0   3 6450.15 407.753   2
   6   0  -2 3826.45 332.529   6
  -6   0   2 3998.04 361.621   2
   6   0  -1 1556.62 255.670   6
  -6   0   1 1446.13 299.839   2
   6   0   0 863.677 222.328   6
  -6   0   0 1040.24 263.716   2
   6   0   1 5703.51 319.532   6
  -6   0  -1 5379.53 373.370   2
  -6   0  -1 5738.24 364.659   5
  -6   0  -2 1609.18 284.701   2
  -6   0  -2 1439.09 287.646   5
  -6   0  -3 147.546 240.522   2
  -6   0  -3 164.042 233.867   5
  -6   0  -4 1068.75 298.866   5
  -6   0  -5 387.163 274.587   5
  -6   0  -6 184.141 251.071   5
  -6   0  -7-35.6791 252.433   5
  -6   0  -8 112.042 289.370   5
  -6   0  -9 34.6865 293.389   5
  -6   0 -10-105.102 313.582   5
  -6   0 -11 341.845 300.945   5
  -6   0 -12 100.386 367.472   5
  -6  -1  11 178.049 349.379   8
  -6  -1  10 450.664 341.492   8
  -6  -1   9 80.2773 307.541   8
  -6  -1   8-34.9574 312.624   8
   6   1  -7 240.022 274.958   6
  -6  -1   7-113.351 269.621   8
   6   1  -6 692.738 297.973   6
  -6  -1   6 752.948 317.660   2
   6   1  -5 4100.77 372.824   6
  -6  -1   5 4545.13 391.922   2
   6   1  -4 2585.38 340.092   6
  -6  -1   4 2920.71 348.531   2
   6   1  -3 5521.08 369.508   6
  -6  -1   3 5829.19 404.339   2
   6   1  -2 713.922 238.503   6
  -6  -1   2 968.743 273.069   2
   6   1  -1 4288.36 320.617   6
  -6  -1   1 4422.03 338.850   2
   6   1   0 11692.1 427.599   6
  -6  -1   0 12352.3 474.043   2
   6   1   1 3044.66 269.749   6
  -6  -1  -1 3070.59 316.915   2
   6   1   2 229.696 181.699   6
  -6  -1  -2 266.556 239.852   2
  -6  -1  -2 283.374 266.209   5
  -6  -1  -3-41.1397 217.816   2
  -6  -1  -3 9.07172 265.155   5
  -6  -1  -4 6188.14 406.090   5
  -6  -1  -5 11651.3 511.221   5
  -6  -1  -6 6140.35 435.985   5
  -6  -1  -7 6102.84 439.797   5
  -6  -1  -8 5229.19 432.204   5
  -6  -1  -9 1092.49 310.876   5
  -6  -1 -10-41.4387 316.055   5
  -6  -1 -11 153.978 297.649   5
  -6  -1 -12 90.2778 342.241   5
  -6  -1 -13 1160.49 375.035   5
  -6  -2  11 209.598 355.088   8
  -6  -2  10 394.555 330.273   8
   6   2  -8 256.451 306.805   6
  -6  -2   8 343.989 301.160   8
   6   2  -7 131.832 280.032   6
  -6  -2   7-34.2151 256.955   8
   6   2  -6 20.0676 255.416   6
  -6  -2   6 52.6434 245.058   8
   6   2  -5 177.955 266.970   6
  -6  -2   5 213.982 260.189   2
   6   2  -4 105.506 274.446   6
  -6  -2   4 34.0108 278.053   2
   6   2  -3 653.364 261.301   6
  -6  -2   3 653.616 253.816   2
   6   2  -2 1411.91 259.241   6
  -6  -2   2 1486.50 279.056   2
   6   2  -1 503.750 238.861   6
  -6  -2   1 779.067 262.200   2
   6   2   0 3429.79 312.395   6
  -6  -2   0 3583.92 317.158   2
   6   2   1 531.823 219.832   6
  -6  -2  -1 591.512 244.441   2
   6   2   2 1001.97 227.950   6
  -6  -2  -2 1281.90 254.454   2
   6   2   3 2165.85 258.262   6
  -6  -2  -3 2325.78 271.492   2
  -6  -2  -3 1857.40 284.170   5
   6   2   4 63.3741 194.529   6
  -6  -2  -4-25.3833 208.259   2
  -6  -2  -4-49.9310 262.635   5
  -6  -2  -5 519.067 275.311   5
  -6  -2  -6 671.870 290.882   5
  -6  -2  -7 156.809 276.477   5
  -6  -2  -8 623.777 304.336   5
  -6  -2  -9 2929.11 392.331   5
  -6  -2 -10 285.913 315.265   5
  -6  -2 -11 102.898 319.268   5
  -6  -2 -12 231.618 305.441   5
  -6  -2 -13 279.101 352.766   5
   6   3  -9 511.135 320.908   6
   6   3  -8 395.853 334.595   6
   6   3  -7 52.6118 314.900   6
   6   3  -6 1622.87 350.029   6
   6   3  -5 1206.74 304.363   6
   6   3  -4 649.407 253.292   6
  -6  -3   4 720.793 266.912   2
   6   3  -3 7.10297 248.803   6
  -6  -3   3 132.185 245.888   2
   6   3  -2 2327.63 319.776   6
  -6  -3   2 2242.70 293.283   2
   6   3  -1 4813.38 371.214   6
  -6  -3   1 5007.82 337.627   2
   6   3   0 10836.0 453.798   6
  -6  -3   0 10536.2 429.015   2
  -6  -3  -1 6.40166 205.164   2
   6   3   2 47.4344 211.841   6
  -6  -3  -2 134.946 206.786   2
   6   3   3 81.0559 220.862   6
  -6  -3  -3 63.3315 198.244   2
   6   3   4 1908.55 264.889   6
  -6  -3  -4 1753.79 248.071   2
  -6  -3  -5 3737.41 297.818   2
  -6  -3  -5 3150.96 337.788   5
   6   3   5 3344.02 286.548   6
  -6  -3  -6 102.190 277.410   5
  -6  -3  -7 118.871 250.590   5
  -6  -3  -7 36.8871 249.052   7
  -6  -3  -8 769.993 295.196   5
  -6  -3  -9 35.6148 285.117   5
  -6  -3 -10-23.2723 288.913   5
  -6  -3 -11 124.573 311.584   5
  -6  -3 -12-17.4039 305.903   5
  -6  -3 -13 119.198 352.643   5
   6   4 -10 134.114 261.242   6
   6   4  -9 81.8298 345.551   6
   6   4  -8 292.782 299.394   6
   6   4  -7-39.7790 326.185   6
   6   4  -6 602.211 305.251   6
   6   4  -5 2531.33 318.854   6
   6   4  -4 380.294 289.510   6
   6   4  -3-98.1368 297.768   6
  -6  -4   3 95.6519 241.129   2
   6   4  -2 109.997 279.602   6
  -6  -4   2 37.5286 234.530   2
   6   4  -1 256.306 271.636   6
  -6  -4   1 254.746 229.222   2
  -6  -4   0 10972.4 419.424   2
   6   4   0 10662.7 481.277   6
  -6  -4  -1 2616.56 268.722   2
   6   4   1 2393.46 315.889   6
   6   4   2 3288.70 313.179   6
   6   4   3 2539.89 305.857   6
   6   4   4 413.802 245.645   6
   6   4   5 1622.65 274.264   6
  -6  -4  -5 1489.05 308.268   7
  -6  -4  -6-133.926 286.836   7
  -6  -4  -7 52.0351 285.340   5
  -6  -4  -7-27.3235 256.735   7
  -6  -4  -8 1013.62 313.523   5
  -6  -4  -9 1368.62 351.966   5
  -6  -4 -10 212.057 289.644   5
  -6  -4 -11 479.348 320.763   5
  -6  -4 -12 1071.25 360.249   5
   6   5 -10 175.107 364.416   6
   6   5  -9-37.0526 310.450   6
   6   5  -8 42.8538 303.079   6
   6   5  -7 102.499 329.163   6
   6   5  -6 240.425 287.810   6
   6   5  -5 11.2619 313.119   6
   6   5  -4 204.692 266.098   6
   6   5  -3 2084.68 355.798   6
   6   5  -2 5341.69 430.567   6
   6   5  -1 358.606 292.368   6
   6   5   0 525.667 291.414   6
   6   5   1 798.510 300.420   6
   6   5   2 447.425 265.510   6
  -6  -5  -3 1242.11 294.785   7
   6   5   3 864.397 275.813   6
  -6  -5  -4 179.064 290.587   7
  -6  -5  -5 51.5728 289.230   7
  -6  -5  -6 1108.53 290.714   7
  -6  -5  -7 2644.87 341.487   7
  -6  -5  -8 1136.06 288.098   7
  -6  -5  -9-118.758 297.633   5
  -6  -5 -10 91.6500 297.356   5
   6   6  -9 242.136 367.051   6
   6   6  -8 202.959 313.650   6
   6   6  -7 42.5656 300.606   6
   6   6  -6 453.539 310.357   6
   6   6  -5 1978.48 386.672   6
   6   6  -4 555.671 294.658   6
   6   6  -3 323.798 321.292   6
   6   6  -2 411.229 321.728   6
   6   6  -1 1301.67 329.432   6
  -6  -6   1 1084.49 343.179   7
   6   6   0 2455.03 349.761   6
  -6  -6   0 2093.80 372.188   7
   6   6   1 235.272 292.856   6
  -6  -6  -1 269.234 277.464   7
  -6  -6  -2 584.354 290.245   7
   6   6   2 428.005 301.087   6
  -6  -6  -3 304.151 262.405   7
  -6  -6  -4 444.579 301.777   7
  -6  -6  -5 139.593 260.645   7
  -6  -6  -6-91.4056 252.685   7
  -6  -6  -7 122.806 284.393   7
  -6  -6  -8 2.71464 281.099   7
   6   7  -8 67.8601 369.010   6
   6   7  -7 110.705 258.061   6
   6   7  -6 308.466 314.355   6
  -6  -7   6 41.0367 348.698   7
   6   7  -5 270.455 363.215   6
  -6  -7   5 216.988 322.024   7
   6   7  -4 390.163 307.361   6
  -6  -7   4 555.628 323.549   7
   6   7  -3 1632.67 387.932   6
  -6  -7   3 1724.20 360.536   7
   6   7  -2 1516.94 357.242   6
  -6  -7   2 1217.79 374.393   7
   6   7  -1 124.957 279.461   6
  -6  -7   1-36.6882 293.504   7
   6   7   0 740.787 298.841   6
  -6  -7   0 824.524 309.001   7
  -6  -7  -1 1073.97 348.476   7
   6   7   1 1228.64 311.580   6
  -6  -7  -2 1407.48 317.894   7
  -6  -7  -3 1318.90 305.247   7
  -6  -7  -4 364.106 264.219   7
  -6  -7  -5 737.892 317.754   7
  -6  -7  -6 1316.44 339.930   7
  -6  -7  -7 4595.03 426.602   7
  -6  -7  -8 2132.97 350.458   7
  -6  -7  -9-50.3830 310.762   7
   6   8  -6 67.2966 336.800   6
  -6  -8   6 119.102 336.502   7
   6   8  -5 36.1227 272.797   6
  -6  -8   5 12.5703 310.506   7
   6   8  -4 89.7518 357.557   6
  -6  -8   4 213.618 313.255   7
   6   8  -3 117.773 312.869   6
  -6  -8   3-35.4043 319.609   7
   6   8  -2 395.309 349.761   6
  -6  -8   2 421.913 298.650   7
   6   8  -1-64.2872 355.429   6
  -6  -8   1 68.3319 332.857   7
   6   8   0 192.291 345.384   6
  -6  -8  -1 136.930 322.847   7
  -6  -8  -2-33.0956 278.867   7
  -6  -8  -3 331.382 323.292   7
  -6  -8  -4 97.7090 320.076   7
  -6  -8  -6-8.34365 297.512   7
  -6  -8  -7 196.970 294.288   7
  -6  -8  -8 344.782 308.947   7
  -6  -8  -9 541.154 352.280   7
   6   9  -3-32.9273 306.863   6
  -6  -9   3 80.2509 330.934   7
   6   9  -1 52.7234 340.357   6
  -6  -9   1 243.812 314.587   7
   6   9   0 166.174 323.013   6
  -6  -9   0 80.6868 357.212   7
  -6  -9  -1 88.6253 350.277   7
  -6  -9  -2 705.853 345.982   7
  -6  -9  -3 484.042 319.318   7
  -6  -9  -4 202.185 293.400   7
  -6  -9  -5 254.807 299.295   7
  -6  -9  -6 489.240 323.012   7
  -6  -9  -7 948.048 378.193   7
  -7   4   4 355.545 342.048   2
  -7   4   3 22.4958 324.446   2
  -7   4   2 535.224 347.391   2
  -7   4   1 365.715 371.644   2
  -7   4   0-49.9102 314.073   2
  -7   4  -1 450.476 370.995   2
  -7   4  -2 623.295 375.710   2
  -7   4  -3 1.62707 340.869   2
  -7   4  -4-101.332 357.538   5
  -7   4  -5 235.326 345.899   5
  -7   3   6 278.376 360.850   2
  -7   3   5 727.209 354.677   2
  -7   3   4 1653.37 382.588   2
  -7   3   3 617.099 333.128   2
  -7   3   2 325.874 341.557   2
  -7   3   1 910.177 373.064   2
  -7   3   0 1260.51 377.394   2
  -7   3  -1 1219.95 356.376   2
  -7   3  -2-25.7192 326.348   2
  -7   3  -3 86.4664 339.834   2
  -7   3  -3 155.096 319.992   5
  -7   3  -4 43.2575 338.456   2
  -7   3  -4-23.6850 325.461   5
  -7   3  -5 1720.26 404.625   5
  -7   3  -6 3094.32 423.010   5
  -7   3  -7 508.589 388.305   5
  -7   2   7 146.943 364.626   2
  -7   2   6 324.800 336.378   2
  -7   2   5 246.455 335.656   2
  -7   2   3 103.669 306.301   2
  -7   2   2-10.3234 301.448   2
  -7   2   1-47.3890 288.932   2
  -7   2   0 251.786 301.704   2
  -7   2  -1 488.832 344.117   2
  -7   2  -2 292.578 320.575   5
  -7   2  -2 584.882 309.271   2
  -7   2  -3 1259.60 364.576   2
  -7   2  -3 1299.62 339.998   5
  -7   2  -4 981.546 356.378   2
  -7   2  -4 898.170 336.805   5
  -7   2  -5 217.819 341.614   5
  -7   2  -6 95.8288 320.441   5
  -7   2  -7 653.572 311.861   5
  -7   2  -8 502.015 376.289   5
  -7   1   8 305.995 373.081   8
  -7   1   8 83.7542 393.083   2
  -7   1   7 467.073 345.769   8
  -7   1   7 372.913 379.667   2
  -7   1   6 1231.97 409.147   2
  -7   1   5 183.409 355.836   2
  -7   1   4-38.5290 349.261   2
  -7   1   3 880.151 364.466   2
  -7   1   2 839.547 330.779   2
  -7   1   1-129.073 304.882   2
  -7   1   0 1235.97 352.290   2
  -7   1  -1 1643.13 365.089   2
  -7   1  -2 73.8922 292.742   5
  -7   1  -2 138.008 297.863   2
  -7   1  -3 205.953 303.358   2
  -7   1  -3 123.033 318.371   5
  -7   1  -4 14.2044 276.771   2
  -7   1  -4 166.213 322.469   5
  -7   1  -5 816.396 323.265   5
  -7   1  -6 3747.80 444.004   5
  -7   1  -7-119.366 341.850   5
  -7   1  -8 29.2378 315.801   5
  -7   1  -9-63.6017 347.386   5
  -7   0   8 257.757 369.050   8
  -7   0   7 1551.88 369.416   8
  -7   0   7 2446.89 403.219   2
  -7   0   6 2094.21 402.637   2
  -7   0   5 2338.04 411.643   2
  -7   0   4 425.002 341.986   2
  -7   0   3 459.047 336.976   2
  -7   0   2 1593.74 367.543   2
   7   0  -1 1213.54 281.663   6
  -7   0   1 1455.87 339.368   2
  -7   0   0 1163.30 328.865   2
  -7   0  -1 5977.94 450.123   2
  -7   0  -2 6621.31 474.405   2
  -7   0  -3 5715.18 445.110   2
  -7   0  -3 5700.57 440.184   5
  -7   0  -4 2194.08 371.527   2
  -7   0  -4 2108.24 350.576   5
  -7   0  -5 122.528 281.860   2
  -7   0  -6 1723.54 364.973   5
  -7   0  -7 1360.00 358.897   5
  -7   0  -8 662.115 336.884   5
  -7   0  -9 1341.10 394.849   5
  -7   0 -10 93.3310 382.311   5
  -7  -1   9 1.69202 371.264   8
  -7  -1   8 730.886 364.622   8
  -7  -1   7 848.826 326.478   8
  -7  -1   6 1200.05 363.730   8
  -7  -1   6 844.690 375.256   2
   7   1  -5 92.6381 310.084   6
  -7  -1   5 325.755 343.487   2
   7   1  -4 416.879 308.282   6
  -7  -1   4 41.8932 332.773   2
  -7  -1   3-26.3028 318.526   2
   7   1  -2 558.414 273.418   6
  -7  -1   2 584.108 310.623   2
   7   1  -1 730.702 286.256   6
  -7  -1   1 1065.53 308.633   2
   7   1   0 75.6147 250.825   6
  -7  -1   0 6.27327 265.888   2
   7   1   1 77.3376 246.659   6
  -7  -1  -2 980.876 294.824   2
  -7  -1  -3 120.230 264.035   2
  -7  -1  -3 214.986 297.573   5
  -7  -1  -4 806.602 308.824   2
  -7  -1  -4 590.944 325.822   5
  -7  -1  -5 119.350 271.580   2
  -7  -1  -6-11.8309 335.127   5
  -7  -1  -7 1919.35 410.266   5
  -7  -1  -8 1362.98 370.033   5
  -7  -1  -9 125.024 363.250   5
  -7  -1 -10 186.297 351.105   5
   7   2  -7 1871.63 394.242   6
  -7  -2   7 1668.88 371.991   8
   7   2  -6 1007.93 332.608   6
  -7  -2   6 630.851 307.325   8
   7   2  -5 1164.21 363.183   6
  -7  -2   5 1123.04 362.065   2
   7   2  -4 408.926 298.747   6
  -7  -2   4 596.061 326.971   2
   7   2  -3 1895.41 329.544   6
  -7  -2   3 1557.53 342.613   2
   7   2  -2 2751.77 346.821   6
  -7  -2   2 2793.90 357.498   2
   7   2  -1 1606.96 305.496   6
  -7  -2   1 1441.48 317.259   2
   7   2   0 823.933 272.398   6
  -7  -2   0 945.407 301.119   2
   7   2   1 3590.80 333.366   6
  -7  -2  -1 3989.29 383.258   2
   7   2   2 3234.45 310.882   6
  -7  -2  -2 3922.57 377.355   2
  -7  -2  -3 1322.71 307.782   2
  -7  -2  -4 1185.10 302.758   2
  -7  -2  -5 543.223 275.667   2
  -7  -2  -5 422.138 326.785   5
  -7  -2  -6 468.704 281.596   2
  -7  -2  -6 669.431 304.975   5
  -7  -2  -7 158.343 295.679   5
  -7  -2  -8 123.765 303.205   5
  -7  -2  -9 263.332 359.721   5
  -7  -2 -10-19.7529 363.503   5
  -7  -2 -11 258.500 401.376   5
   7   3  -8-18.9977 314.070   6
   7   3  -7 89.9524 332.244   6
   7   3  -6-45.1260 343.679   6
   7   3  -5 840.105 338.577   6
   7   3  -4 525.987 324.587   6
  -7  -3   4 725.055 315.357   2
   7   3  -3 612.390 323.243   6
  -7  -3   3 470.866 301.388   2
   7   3  -2 1019.03 306.365   6
  -7  -3   2 1046.02 311.157   2
   7   3  -1 803.806 286.404   6
  -7  -3   1 816.979 297.160   2
   7   3   0 1019.19 291.551   6
  -7  -3   0 1404.44 307.630   2
   7   3   1 1073.01 283.918   6
  -7  -3  -1 1043.67 284.043   2
   7   3   2 650.523 275.203   6
  -7  -3  -2 661.043 273.172   2
   7   3   3-24.7421 254.748   6
  -7  -3  -3 154.664 254.792   2
  -7  -3  -4 763.385 273.867   2
  -7  -3  -6 2364.56 356.331   5
  -7  -3  -7 3341.43 397.083   5
  -7  -3  -8 2746.78 394.789   5
  -7  -3  -9 1057.06 390.344   5
  -7  -3 -10 58.7580 334.169   5
  -7  -3 -11 102.869 356.914   5
   7   4  -7 169.344 369.956   6
   7   4  -6 23.4045 355.310   6
   7   4  -5 89.4279 328.901   6
   7   4  -4 9.78774 275.302   6
   7   4  -3 248.789 312.348   6
  -7  -4   3 928.488 314.219   2
   7   4  -2 768.020 326.247   6
  -7  -4   2 544.458 295.744   2
   7   4  -1 1230.78 320.702   6
  -7  -4   1 894.946 294.512   2
   7   4   0 199.110 266.941   6
   7   4   1 38.8336 286.538   6
   7   4   2-6.71748 278.243   6
   7   4   3 94.5134 265.908   6
   7   4   4 346.372 265.765   6
  -7  -4  -6 51.1374 317.820   7
  -7  -4  -7-3.74914 305.270   7
  -7  -4  -8-45.0207 334.753   5
  -7  -4  -9 415.855 320.334   5
  -7  -4 -10 322.887 355.120   5
  -7  -4 -11-104.736 377.543   5
   7   5  -6-74.3051 357.595   6
   7   5  -5 549.008 334.145   6
   7   5  -4 284.856 354.017   6
   7   5  -3 209.195 336.763   6
   7   5  -2-140.780 306.606   6
   7   5  -1 132.046 311.499   6
   7   5   0 3627.97 406.846   6
   7   5   1 750.741 327.732   6
   7   5   2-40.3053 289.069   6
   7   5   3-43.3896 277.126   6
   7   5   4 310.324 302.811   6
  -7  -5  -4 392.607 316.104   7
   7   5   5 1425.44 330.489   6
  -7  -5  -5 2081.72 394.540   7
  -7  -5  -6 808.411 327.929   7
  -7  -5  -7 252.788 322.931   7
   7   6  -6 106.691 355.551   6
   7   6  -5 372.501 376.503   6
   7   6  -4 208.912 374.789   6
   7   6  -2 118.821 329.280   6
   7   6  -1 67.5310 296.495   6
   7   6   0 398.972 352.297   6
  -7  -6   0 709.931 379.041   7
   7   6   1 591.066 311.946   6
  -7  -6  -1 1210.16 370.393   7
   7   6   2 476.294 324.790   6
  -7  -6  -2 619.414 384.186   7
   7   6   3 580.972 334.756   6
  -7  -6  -3 469.736 375.025   7
   7   6   4-13.6635 307.486   6
   7   6   5 192.956 293.978   6
  -7  -6  -5 186.195 294.210   7
   7   6   6 87.7993 314.150   6
  -7  -6  -6 100.229 300.544   7
  -7  -6  -7 142.474 309.039   7
  -7  -6  -8 179.247 329.738   7
   7   7  -4 15.9821 377.464   6
  -7  -7   4 56.1230 422.351   7
   7   7  -3 136.070 353.235   6
  -7  -7   3 178.204 426.458   7
   7   7  -2 420.259 380.791   6
  -7  -7   2 829.013 381.727   7
   7   7  -1 74.1694 360.183   6
  -7  -7   1 95.1909 390.373   7
   7   7   0 1152.53 349.975   6
  -7  -7   0 717.078 406.877   7
   7   7   1 107.336 360.975   6
  -7  -7  -1 289.493 366.350   7
  -7  -7  -2-118.601 307.377   7
   7   7   3 14.2076 309.250   6
  -7  -7  -3 211.223 313.904   7
  -7  -7  -4 217.851 298.939   7
  -7  -7  -5 18.1079 324.950   7
   7   7   5 416.794 346.877   6
  -7  -7  -6 149.366 314.167   7
  -7  -7  -7 86.0523 330.589   7
  -7  -7  -8 117.979 314.156   7
   7   8  -2 110.095 368.607   6
   7   8  -1-27.1805 333.159   6
   7   8   0 281.540 377.056   6
  -7  -8   0 514.489 377.398   7
   7   8   1 293.362 324.461   6
  -7  -8  -1 336.627 381.938   7
   7   8   2 582.046 381.887   6
  -7  -8  -2 314.871 348.436   7
   7   8   3 26.5833 369.144   6
  -7  -8  -3 435.969 354.510   7
  -7  -8  -4 0.66071 335.872   7
   7   8   4 124.188 371.407   6
  -7  -8  -5 132.221 343.227   7
  -7  -8  -6 142.087 355.547   7
  -8   2  -3 1150.88 393.098   5
  -8   1   3 103.176 389.450   2
  -8   1   2 13.6300 336.608   2
  -8   1   1 16.0772 384.835   2
  -8   1   0 347.314 349.504   2
  -8   1  -1 313.070 367.464   2
  -8   1  -2-39.2474 362.075   2
  -8   1  -3 3.59238 362.090   2
  -8   1  -4-99.5693 294.742   5
  -8   1  -4 6.87695 378.228   2
  -8   1  -5 428.880 359.722   2
  -8   0   4 64.2763 367.304   2
  -8   0   3 191.396 376.251   2
  -8   0   2 159.007 331.571   2
  -8   0   1-34.4095 342.168   2
  -8   0   0 226.006 347.757   2
  -8   0  -1-78.2327 327.240   2
  -8   0  -4 288.742 347.403   2
  -8   0  -5 109.220 325.155   2
  -8   0  -5 124.724 384.099   5
  -8   0  -6 663.998 366.661   2
  -8  -1   6 384.212 349.612   8
  -8  -1   5 344.219 408.270   2
  -8  -1   4 248.417 353.254   2
  -8  -1   3 281.007 339.168   2
   8   1  -2 367.614 326.990   6
  -8  -1   2-4.47523 358.876   2
  -8  -1   1 183.493 339.156   2
  -8  -1   0 415.645 325.773   2
  -8  -1  -1 1150.82 375.641   2
  -8  -1  -2-116.588 316.331   2
  -8  -1  -3 46.7873 317.419   2
  -8  -1  -4-129.448 329.467   2
  -8  -1  -5 48.8193 331.590   2
  -8  -1  -5 154.104 348.022   5
  -8  -1  -6 2844.44 406.916   2
  -8  -1  -6 2952.99 457.823   5
  -8  -1  -7 630.384 367.403   2
  -8  -1  -8-30.5215 367.405   2
   8   2  -5 1174.76 348.722   6
  -8  -2   5 797.272 398.355   2
   8   2  -4 130.795 318.247   6
  -8  -2   4 251.934 343.096   2
   8   2  -3 264.649 343.932   6
  -8  -2   3 91.1293 347.131   2
   8   2  -2 419.063 333.007   6
  -8  -2   2 324.674 354.119   2
   8   2  -1 394.380 315.974   6
  -8  -2   1 172.534 312.396   2
   8   2   0 179.354 302.175   6
  -8  -2   0 51.9719 319.725   2
  -8  -2  -1 630.122 343.022   2
  -8  -2  -2 2322.84 379.688   2
  -8  -2  -3 1503.78 352.219   2
  -8  -2  -4 1229.60 361.780   2
  -8  -2  -5-7.08718 321.540   2
  -8  -2  -7 1267.14 427.126   5
   8   3  -5 109.613 372.213   6
   8   3  -4 15.9661 365.732   6
  -8  -3   4 392.300 346.002   2
   8   3  -3-121.118 358.281   6
  -8  -3   3-14.6733 362.196   2
   8   3  -2 14.7686 341.646   6
  -8  -3   2-2.05419 328.731   2
   8   3  -1-113.454 325.847   6
  -8  -3   1 298.921 326.303   2
   8   3   0 132.676 303.846   6
  -8  -3   0-29.6895 323.729   2
   8   3   1 619.101 314.328   6
  -8  -3  -1 452.738 325.350   2
   8   4  -4 229.574 381.148   6
   8   4  -3 133.002 319.920   6
   8   4  -2 522.209 322.952   6
   8   4  -1 597.631 298.594   6
   8   4   0 403.720 306.209   6
   8   4   1 889.904 344.241   6
   8   4   2 2224.21 374.750   6
  -8  -4  -6 190.538 375.775   7
   8   5  -3 240.080 351.025   6
   8   5  -2 79.6926 327.029   6
   8   5  -1 27.3480 317.875   6
   8   5   0-25.1577 317.010   6
   8   5   1-28.9950 318.842   6
   8   5   2 8.01733 332.559   6
   8   5   3-30.3377 329.823   6
  -8  -5  -4-131.808 352.485   7
  -8  -5  -5 352.583 409.337   7
  -8  -5  -6 159.424 382.713   7
   8   6  -1 669.481 374.533   6
   8   6   0 141.209 379.052   6
   8   6   1 36.6965 362.204   6
   8   6   2-7.00928 360.894   6
  -8  -6  -2-115.937 406.739   7
   8   6   3 61.7521 335.230   6
  -8  -6  -3 171.171 373.358   7
   8   6   4-72.9605 358.153   6
  -8  -6  -4 8.42618 356.898   7
  -8  -6  -5 144.093 395.335   7
   8   7   3 26.4355 351.286   6
   8   7   4 44.5745 387.144   6
;
_shelx_hkl_checksum     82150
_shelx_res_file
;
    kish13.res created by SHELXL-2014/7
TITL kish13 in P-1
CELL 0.71073 5.5253 7.4528 10.8388 83.508 85.794 77.392
ZERR 2 0.0014 0.0019 0.0036 0.02 0.03 0.03
LATT 1
SFAC C H N O S
UNIT 18 16 4 2 2
L.S. 4
PLAN  20
TEMP 20.85
conf
BOND
MORE -1
BOND $H
fmap 2
acta
OMIT 0 55
OMIT 1 -1 3
OMIT 2 -1 2
OMIT 3 -2 2
OMIT 3 4 3
OMIT 2 3 4
OMIT 0 -3 1
OMIT 1 3 5
OMIT 2 3 3
OMIT 4 -3 2
OMIT 2 2 2
OMIT 1 -2 4
OMIT 0 5 0
OMIT 0 4 1
OMIT 2 -1 3
OMIT -1 3 1
OMIT -1 -5 2
OMIT -1 -4 2
OMIT 0 -4 2
OMIT 2 4 3
OMIT 3 3 2
OMIT -3 2 0
OMIT 2 2 0
OMIT -3 -4 9
OMIT 2 0 3
OMIT -2 0 4
OMIT 1 -3 4
OMIT 4 5 7
OMIT 4 -3 1
OMIT 3 0 4
OMIT -1 2 5
OMIT 0 -4 3
OMIT 4 0 1
OMIT 1 -2 3
OMIT -2 2 4
OMIT 2 -2 3
OMIT -1 2 4
REM <olex2.extras>
REM <HklSrc "%.\\kish13.hkl">
REM </olex2.extras>
WGHT    0.052100
FVAR      11.42553
O1    4    0.061918    0.214896    0.729545    11.00000    0.04542    0.07113 =
         0.04541   -0.00367   -0.00841    0.01024
S1    5    0.221452    0.178687    0.490579    11.00000    0.03441    0.04508 =
         0.03770   -0.00450   -0.00453    0.00088
N1    3   -0.162136    0.292473    0.706591    11.00000    0.03849    0.03944 =
         0.04016   -0.00291   -0.00117   -0.00107
N2    3   -0.177409    0.339209    0.375215    11.00000    0.03224    0.04997 =
         0.03994   -0.00377   -0.00313   -0.00341
C1    1   -0.332530    0.334641    0.814106    11.00000    0.05621    0.05942 =
         0.04110   -0.00687    0.00767   -0.00599
AFIX 137
H1A   2   -0.293615    0.435146    0.851343    11.00000    0.09060
H1B   2   -0.315887    0.227725    0.873754    11.00000    0.07844
H1C   2   -0.500016    0.368751    0.787845    11.00000    0.10048
AFIX   0
C2    1   -0.241438    0.334330    0.595008    11.00000    0.03436    0.04251 =
         0.04146   -0.00320   -0.00333   -0.00332
AFIX  43
H2    2   -0.406560    0.393795    0.586077    11.00000    0.04818
AFIX   0
C3    1   -0.089150    0.294101    0.485330    11.00000    0.03308    0.03555 =
         0.04043   -0.00296   -0.00425   -0.00513
C4    1    0.233278    0.189725    0.330305    11.00000    0.03669    0.03620 =
         0.03749   -0.00354   -0.00350   -0.00723
C5    1    0.432847    0.123649    0.250710    11.00000    0.03740    0.04310 =
         0.04433   -0.00818   -0.00117   -0.00241
AFIX  43
H5    2    0.585842    0.064352    0.281323    11.00000    0.04936
AFIX   0
C6    1    0.397792    0.148385    0.125465    11.00000    0.04718    0.04919 =
         0.04428   -0.01329    0.00857   -0.00834
H6    2    0.531014    0.098169    0.072945    11.00000    0.05839
C7    1    0.170224    0.237067    0.078823    11.00000    0.05547    0.06051 =
         0.03588   -0.00812   -0.00195   -0.01279
AFIX  43
H7    2    0.151559    0.251268   -0.006535    11.00000    0.05509
AFIX   0
C8    1   -0.027271    0.303951    0.156976    11.00000    0.04198    0.06083 =
         0.04019   -0.00303   -0.00855   -0.00547
AFIX  43
H8    2   -0.179046    0.364003    0.125323    11.00000    0.06463
AFIX   0
C9    1    0.003626    0.280188    0.285723    11.00000    0.03687    0.04102 =
         0.03756   -0.00491   -0.00245   -0.00756
HKLF 4
REM  kish13 in P-1
REM R1 =  0.0329 for    1477 Fo > 4sig(Fo)  and  0.0457 for all    1933 data
REM    130 parameters refined using      0 restraints
END
WGHT      0.0519      0.0000
REM Highest difference peak  0.236,  deepest hole -0.190,  1-sigma level  0.041
Q1    1   0.1949  0.1613  0.4140  11.00000  0.05    0.24
Q2    1   0.0012  0.3129  0.2200  11.00000  0.05    0.22
Q3    1   0.3917  0.0955  0.1848  11.00000  0.05    0.20
Q4    1   0.2631  0.1097  0.5724  11.00000  0.05    0.18
Q5    1   0.1984  0.0242  0.5193  11.00000  0.05    0.16
Q6    1  -0.1758  0.3188  0.5411  11.00000  0.05    0.16
Q7    1  -0.6600  0.4555  0.5236  11.00000  0.05    0.16
Q8    1   0.3287  0.1758  0.2838  11.00000  0.05    0.15
Q9    1  -0.4784  0.2516  0.8131  11.00000  0.05    0.15
Q10   1  -0.0825  0.3412  0.3341  11.00000  0.05    0.15
Q11   1   0.0370  0.1999  0.6452  11.00000  0.05    0.15
Q12   1  -0.2047  0.2828  0.6468  11.00000  0.05    0.15
Q13   1   0.4238  0.1868  0.1862  11.00000  0.05    0.15
Q14   1  -0.1195  0.3691  0.4439  11.00000  0.05    0.15
Q15   1   0.0939  0.2991  0.1208  11.00000  0.05    0.15
Q16   1   0.2684  0.3318  0.4938  11.00000  0.05    0.14
Q17   1  -0.0648  0.3578  0.1394  11.00000  0.05    0.13
Q18   1   0.0308  0.2138  0.8301  11.00000  0.05    0.13
Q19   1   0.1178  0.2742  0.3074  11.00000  0.05    0.12
Q20   1   0.3058  0.2391  0.5614  11.00000  0.05    0.12
;
_shelx_res_checksum     2448
_iucr_refine_instructions_details
;
kish13.res created by SHELXL-2014/7
TITL kish13 in P-1
CELL 0.71073 5.5253 7.4528 10.8388 83.508 85.794 77.392
ZERR 2 0.0014 0.0019 0.0036 0.02 0.03 0.03
LATT 1
SFAC C H N O S
UNIT 18 16 4 2 2
L.S. 4
PLAN  20
TEMP 20.85
conf
BOND
MORE -1
BOND $H
fmap 2
acta
OMIT 0 55
OMIT 1 -1 3
OMIT 2 -1 2
OMIT 3 -2 2
OMIT 3 4 3
OMIT 2 3 4
OMIT 0 -3 1
OMIT 1 3 5
OMIT 2 3 3
OMIT 4 -3 2
OMIT 2 2 2
OMIT 1 -2 4
OMIT 0 5 0
OMIT 0 4 1
OMIT 2 -1 3
OMIT -1 3 1
OMIT -1 -5 2
OMIT -1 -4 2
OMIT 0 -4 2
OMIT 2 4 3
OMIT 3 3 2
OMIT -3 2 0
OMIT 2 2 0
OMIT -3 -4 9
OMIT 2 0 3
OMIT -2 0 4
OMIT 1 -3 4
OMIT 4 5 7
OMIT 4 -3 1
OMIT 3 0 4
OMIT -1 2 5
OMIT 0 -4 3
OMIT 4 0 1
OMIT 1 -2 3
OMIT -2 2 4
OMIT 2 -2 3
OMIT -1 2 4
REM <olex2.extras>
REM <HklSrc "%.\\kish13.hkl">
REM </olex2.extras>
WGHT    0.052100
FVAR      11.42553
O1    4    0.061918    0.214896    0.729545    11.00000    0.04542    0.07113 =
         0.04541   -0.00367   -0.00841    0.01024
S1    5    0.221452    0.178687    0.490579    11.00000    0.03441    0.04508 =
         0.03770   -0.00450   -0.00453    0.00088
N1    3   -0.162136    0.292473    0.706591    11.00000    0.03849    0.03944 =
         0.04016   -0.00291   -0.00117   -0.00107
N2    3   -0.177409    0.339209    0.375215    11.00000    0.03224    0.04997 =
         0.03994   -0.00377   -0.00313   -0.00341
C1    1   -0.332530    0.334641    0.814106    11.00000    0.05621    0.05942 =
         0.04110   -0.00687    0.00767   -0.00599
AFIX 137
H1A   2   -0.293615    0.435146    0.851343    11.00000    0.09060
H1B   2   -0.315887    0.227725    0.873754    11.00000    0.07844
H1C   2   -0.500016    0.368751    0.787845    11.00000    0.10048
AFIX   0
C2    1   -0.241438    0.334330    0.595008    11.00000    0.03436    0.04251 =
         0.04146   -0.00320   -0.00333   -0.00332
AFIX  43
H2    2   -0.406560    0.393795    0.586077    11.00000    0.04818
AFIX   0
C3    1   -0.089150    0.294101    0.485330    11.00000    0.03308    0.03555 =
         0.04043   -0.00296   -0.00425   -0.00513
C4    1    0.233278    0.189725    0.330305    11.00000    0.03669    0.03620 =
         0.03749   -0.00354   -0.00350   -0.00723
C5    1    0.432847    0.123649    0.250710    11.00000    0.03740    0.04310 =
         0.04433   -0.00818   -0.00117   -0.00241
AFIX  43
H5    2    0.585842    0.064352    0.281323    11.00000    0.04936
AFIX   0
C6    1    0.397792    0.148385    0.125465    11.00000    0.04718    0.04919 =
         0.04428   -0.01329    0.00857   -0.00834
H6    2    0.531014    0.098169    0.072945    11.00000    0.05839
C7    1    0.170224    0.237067    0.078823    11.00000    0.05547    0.06051 =
         0.03588   -0.00812   -0.00195   -0.01279
AFIX  43
H7    2    0.151559    0.251268   -0.006535    11.00000    0.05509
AFIX   0
C8    1   -0.027271    0.303951    0.156976    11.00000    0.04198    0.06083 =
         0.04019   -0.00303   -0.00855   -0.00547
AFIX  43
H8    2   -0.179046    0.364003    0.125323    11.00000    0.06463
AFIX   0
C9    1    0.003626    0.280188    0.285723    11.00000    0.03687    0.04102 =
         0.03756   -0.00491   -0.00245   -0.00756
HKLF 4
REM  kish13 in P-1
REM R1 =  0.0329 for    1477 Fo > 4sig(Fo)  and  0.0457 for all    1933 data
REM    130 parameters refined using      0 restraints
END
WGHT      0.0519      0.0000
REM Highest difference peak  0.236,  deepest hole -0.190,  1-sigma level  0.041
Q1    1   0.1949  0.1613  0.4140  11.00000  0.05    0.24
Q2    1   0.0012  0.3129  0.2200  11.00000  0.05    0.22
Q3    1   0.3917  0.0955  0.1848  11.00000  0.05    0.20
Q4    1   0.2631  0.1097  0.5724  11.00000  0.05    0.18
Q5    1   0.1984  0.0242  0.5193  11.00000  0.05    0.16
Q6    1  -0.1758  0.3188  0.5411  11.00000  0.05    0.16
Q7    1  -0.6600  0.4555  0.5236  11.00000  0.05    0.16
Q8    1   0.3287  0.1758  0.2838  11.00000  0.05    0.15
Q9    1  -0.4784  0.2516  0.8131  11.00000  0.05    0.15
Q10   1  -0.0825  0.3412  0.3341  11.00000  0.05    0.15
Q11   1   0.0370  0.1999  0.6452  11.00000  0.05    0.15
Q12   1  -0.2047  0.2828  0.6468  11.00000  0.05    0.15
Q13   1   0.4238  0.1868  0.1862  11.00000  0.05    0.15
Q14   1  -0.1195  0.3691  0.4439  11.00000  0.05    0.15
Q15   1   0.0939  0.2991  0.1208  11.00000  0.05    0.15
Q16   1   0.2684  0.3318  0.4938  11.00000  0.05    0.14
Q17   1  -0.0648  0.3578  0.1394  11.00000  0.05    0.13
Q18   1   0.0308  0.2138  0.8301  11.00000  0.05    0.13
Q19   1   0.1178  0.2742  0.3074  11.00000  0.05    0.12
Q20   1   0.3058  0.2391  0.5614  11.00000  0.05    0.12
REM The information below was added by Olex2.
REM
REM R1 = 0.0329 for 1477 Fo > 4sig(Fo) and 0.0457 for all 5348 data
REM n/a parameters refined using n/a restraints
REM Highest difference peak 0.24, deepest hole -0.19
REM Mean Shift 0, Max Shift 0.000.
REM +++ Tabular Listing of Refinement Information +++
REM R1_all = 0.0457
REM R1_gt = 0.0329
REM wR_ref = 0.0866
REM GOOF = 1.003
REM Shift_max = 0.000
REM Shift_mean = 0
REM Reflections_all = 5348
REM Reflections_gt = 1477
REM Parameters = n/a
REM Hole = -0.19
REM Peak = 0.24
REM Flack = n/a
;
