# Supplementary material for: Crystal structure of C-2-benzo­thia­zole-N-methyl­nitrone
Source: Acta Crystallogr E Crystallogr Commun. 2015 Jul 17;71(Pt 8):o578–9. doi: 10.1107/S2056989015013262 (PMC4571406; doi:10.1107/S2056989015013262)
Supplement: Supplementary file 2 [file e-71-0o578-Isup2.hkl]

data_I                                                                          
_shelx_title ' kish13 in P-1'                                                   
_shelx_refln_list_code          4                                               
_shelx_F_calc_maximum       86.26                                               
_exptl_crystal_F_000       200.00                                               
_reflns_d_resolution_high  0.7696                                               
                                                                                
loop_                                                                           
 _space_group_symop_operation_xyz                                               
 'x, y, z'                                                                      
 '-x, -y, -z'                                                                   
                                                                                
_cell_length_a     5.5253                                                       
_cell_length_b     7.4528                                                       
_cell_length_c    10.8388                                                       
_cell_angle_alpha  83.508                                                       
_cell_angle_beta   85.794                                                       
_cell_angle_gamma  77.392                                                       
                                                                                
_shelx_F_squared_multiplier     1.000                                           
                                                                                
loop_                                                                           
 _refln_index_h                                                                 
 _refln_index_k                                                                 
 _refln_index_l                                                                 
 _refln_F_squared_calc                                                          
 _refln_F_squared_meas                                                          
 _refln_F_squared_sigma                                                         
 _refln_observed_status                                                         
   1   0   0       1403.83       1650.29        41.15 o                         
   2   0   0        364.66        403.53         3.45 o                         
   3   0   0        139.20        149.80         2.60 o                         
   4   0   0         87.58         92.38         1.13 o                         
   5   0   0        182.75        190.16         2.48 o                         
   6   0   0          8.25          7.24         1.30 o                         
  -6   1   0          1.99          1.81         2.01 o                         
  -5   1   0        143.88        152.99         2.50 o                         
  -4   1   0         22.91         20.04         0.79 o                         
  -3   1   0         68.65         58.23         0.80 o                         
  -2   1   0          2.82          2.75         0.36 o                         
  -1   1   0         14.71         13.33         0.57 o                         
   0   1   0         11.00         15.26         8.37 o                         
   1   1   0        683.19        713.16        11.46 o                         
   2   1   0         12.74         13.14         0.77 o                         
   3   1   0         10.58         10.88         0.76 o                         
   4   1   0        114.60        114.89         2.09 o                         
   5   1   0         30.94         27.81         1.53 o                         
   6   1   0         83.17         91.90         2.53 o                         
   7   1   0          1.33          0.32         1.40 o                         
  -6   2   0         37.18         39.11         2.48 o                         
  -5   2   0          0.18          0.00         1.61 o                         
  -4   2   0        223.02        233.51         2.39 o                         
  -2   2   0        311.44        318.23         3.21 o                         
  -1   2   0        428.45        451.65         2.60 o                         
   0   2   0       7440.79       7609.66        49.54 o                         
   3   2   0        110.67        108.40         3.23 o                         
   4   2   0         14.06         11.93         1.13 o                         
   5   2   0        184.67        195.10         2.98 o                         
   6   2   0         30.15         26.87         1.70 o                         
   7   2   0          8.53          6.76         1.55 o                         
  -6   3   0         12.22          9.71         1.66 o                         
  -5   3   0         40.41         40.45         2.28 o                         
  -4   3   0         37.05         38.22         1.48 o                         
  -3   3   0         92.48         87.47         1.37 o                         
  -2   3   0          9.24          7.31         1.11 o                         
  -1   3   0         26.22         28.51         0.98 o                         
   0   3   0          3.41          2.42         0.38 o                         
   1   3   0        442.13        466.94         3.87 o                         
   2   3   0        207.94        202.63         2.17 o                         
   3   3   0          3.93          2.56         0.96 o                         
   4   3   0         45.49         43.22         1.51 o                         
   5   3   0         19.23         22.12         1.43 o                         
   6   3   0         79.80         81.81         2.39 o                         
   7   3   0         11.45          9.44         1.62 o                         
  -5   4   0         51.57         55.40         1.72 o                         
  -4   4   0         19.39         15.73         1.24 o                         
  -3   4   0         65.35         65.67         1.36 o                         
  -2   4   0         51.42         49.34         1.13 o                         
  -1   4   0        338.75        344.53         7.49 o                         
   0   4   0          9.59          8.07         0.47 o                         
   1   4   0       3246.07       3156.80        32.74 o                         
   2   4   0        456.20        481.90         3.24 o                         
   3   4   0         22.43         21.25         1.08 o                         
   4   4   0         41.74         40.04         1.85 o                         
   5   4   0          8.23          8.92         1.63 o                         
   6   4   0         76.49         83.04         2.42 o                         
  -5   5   0          0.44          0.14         1.37 o                         
  -4   5   0         63.12         67.76         2.25 o                         
  -3   5   0          4.39          3.67         1.01 o                         
  -2   5   0         45.06         47.70         1.37 o                         
  -1   5   0          9.03          7.25         2.26 o                         
   1   5   0          1.97          1.07         0.82 o                         
   2   5   0        293.18        293.75         7.85 o                         
   3   5   0         14.12         15.03         1.06 o                         
   4   5   0          2.59          0.85         1.78 o                         
   5   5   0         30.13         34.69         2.75 o                         
   6   5   0          2.86          4.03         2.23 o                         
  -4   6   0         23.22         23.66         1.80 o                         
  -3   6   0         24.61         20.53         2.32 o                         
  -2   6   0          2.17          2.55         1.74 o                         
  -1   6   0         57.17         55.30         2.76 o                         
   0   6   0        200.97        199.79         4.11 o                         
   1   6   0         70.26         69.71         1.84 o                         
   2   6   0        475.95        475.94         9.55 o                         
   3   6   0          0.05          0.00         1.55 o                         
   4   6   0         11.11         13.09         2.00 o                         
   5   6   0          7.10          7.45         2.45 o                         
   6   6   0         17.56         17.62         1.95 o                         
  -3   7   0         19.12         20.98         2.59 o                         
  -2   7   0         21.52         21.11         2.41 o                         
  -1   7   0         11.41          9.92         2.17 o                         
   0   7   0          7.04          6.83         1.63 o                         
   1   7   0          1.52          1.58         1.04 o                         
   2   7   0         26.67         23.03         1.38 o                         
   3   7   0         55.51         54.12         1.84 o                         
   4   7   0          0.32          0.00         1.82 o                         
   5   7   0          2.77          1.37         2.15 o                         
  -2   8   0          7.64          7.04         2.35 o                         
  -1   8   0          1.08          0.11         2.00 o                         
   0   8   0         44.79         48.44         2.91 o                         
   1   8   0         39.43         39.41         2.63 o                         
   2   8   0         65.16         67.09         2.14 o                         
   3   8   0         20.04         20.84         2.86 o                         
   4   8   0          2.73          2.23         1.77 o                         
   5   8   0          3.30          3.74         2.01 o                         
  -1   9   0          8.54          7.92         2.58 o                         
   0   9   0          3.72          2.86         2.18 o                         
   1   9   0          0.59          0.00         1.90 o                         
   2   9   0          0.22          1.10         1.28 o                         
   3   9   0         17.49         13.83         2.26 o                         
  -3  -9   1          0.17          0.78         1.95 o                         
  -2  -9   1          4.74          6.31         1.34 o                         
  -1  -9   1          6.06          4.56         1.99 o                         
   0  -9   1          8.95          6.40         2.12 o                         
  -5  -8   1          7.45          7.11         2.11 o                         
  -4  -8   1          0.94          0.65         1.86 o                         
  -3  -8   1          0.00          0.00         1.70 o                         
  -2  -8   1          5.95          5.07         1.23 o                         
  -1  -8   1          6.84          4.34         1.21 o                         
   0  -8   1         68.69         72.23         3.48 o                         
   2  -8   1          5.92          6.73         2.34 o                         
  -5  -7   1          8.58          6.15         1.59 o                         
  -4  -7   1          5.23          4.80         1.86 o                         
  -3  -7   1          2.00          1.47         1.06 o                         
  -2  -7   1          0.06          0.11         0.96 o                         
  -1  -7   1         45.14         49.34         1.79 o                         
   0  -7   1          0.19          0.00         1.49 o                         
   1  -7   1         47.86         47.25         2.01 o                         
   2  -7   1         17.28         18.65         2.41 o                         
   3  -7   1          1.45          0.65         1.89 o                         
  -6  -6   1          8.63          9.25         1.82 o                         
  -5  -6   1          1.49          0.33         1.36 o                         
  -4  -6   1         31.84         31.93         2.57 o                         
  -3  -6   1          0.25          0.12         1.16 o                         
  -2  -6   1          0.92          0.32         0.96 o                         
  -1  -6   1         19.63         18.40         1.01 o                         
   0  -6   1        199.01        205.54         3.06 o                         
   1  -6   1        137.53        141.45         2.72 o                         
   2  -6   1          5.22          4.82         1.20 o                         
   3  -6   1          8.91         10.16         1.33 o                         
   4  -6   1         25.33         25.81         2.56 o                         
  -6  -5   1          5.27          2.75         2.24 o                         
  -5  -5   1         26.40         28.22         2.54 o                         
  -3  -5   1         14.81         14.78         1.98 o                         
  -2  -5   1          1.78          0.90         0.81 o                         
  -1  -5   1         13.80         11.26         0.81 o                         
   0  -5   1         79.42         76.84         1.81 o                         
   1  -5   1         71.70         71.73         1.87 o                         
   2  -5   1         78.78         78.77         2.38 o                         
   3  -5   1         16.44         14.68         1.02 o                         
   4  -5   1         24.12         22.74         1.56 o                         
   5  -5   1         13.98         12.78         1.68 o                         
  -6  -4   1          1.42          1.96         1.34 o                         
  -5  -4   1         36.10         36.54         1.69 o                         
  -4  -4   1         64.74         67.10         2.06 o                         
  -3  -4   1         28.58         28.33         1.00 o                         
  -2  -4   1          7.11          6.43         0.68 o                         
  -1  -4   1         96.26         93.02         1.31 o                         
   0  -4   1          7.98          6.02         0.60 o                         
   1  -4   1        966.93        994.75         8.13 o                         
   2  -4   1         81.13         87.31         1.86 o                         
   3  -4   1         23.08         21.81         1.03 o                         
   4  -4   1          0.13          0.60         0.77 o                         
   5  -4   1         87.84         97.40         2.13 o                         
  -7  -3   1          4.74          6.21         1.58 o                         
  -6  -3   1         33.88         37.70         1.91 o                         
  -5  -3   1          4.75          4.51         1.22 o                         
  -4  -3   1        117.51        114.23         2.17 o                         
  -3  -3   1          4.11          3.52         1.08 o                         
  -2  -3   1          0.11          0.21         0.35 o                         
  -1  -3   1         34.39         39.00         0.82 o                         
   1  -3   1          0.97          0.92         0.61 o                         
   2  -3   1        228.66        241.67         2.51 o                         
   3  -3   1         60.10         55.80         1.22 o                         
   5  -3   1         45.78         49.57         3.64 o                         
   6  -3   1          0.09          0.00         1.49 o                         
  -7  -2   1         11.83         11.73         1.69 o                         
  -6  -2   1          6.30          4.86         1.35 o                         
  -5  -2   1        118.66        123.54         2.53 o                         
  -4  -2   1         12.47         12.49         1.20 o                         
  -3  -2   1        200.93        205.70         2.36 o                         
  -2  -2   1          2.55          2.92         0.87 o                         
  -1  -2   1         32.34         30.17         0.92 o                         
   0  -2   1       1614.82       1565.34        13.81 o                         
   1  -2   1        822.95        856.87         3.63 o                         
   2  -2   1       1314.18       1362.84        17.94 o                         
   3  -2   1         10.03         12.50         0.71 o                         
   4  -2   1         26.84         24.48         0.91 o                         
   5  -2   1         16.65         13.91         1.47 o                         
   6  -2   1        101.83        111.63         3.01 o                         
  -7  -1   1          6.99          6.92         1.61 o                         
  -6  -1   1         32.10         33.34         1.78 o                         
  -5  -1   1        177.78        188.24         9.02 o                         
  -4  -1   1         27.46         27.46         1.34 o                         
  -3  -1   1        170.98        178.37         3.08 o                         
  -2  -1   1         32.81         33.37         1.03 o                         
  -1  -1   1          2.45          2.14         0.37 o                         
   0  -1   1        195.52        216.30         2.44 o                         
   1  -1   1         51.05         57.82         0.95 o                         
   2  -1   1        355.52        387.47         1.63 o                         
   3  -1   1        129.94        148.38         1.20 o                         
   4  -1   1         40.36         33.86         1.11 o                         
   5  -1   1          7.28          7.23         0.93 o                         
   6  -1   1         15.44         17.04         1.65 o                         
  -6   0   1         13.48         11.58         1.49 o                         
  -5   0   1         39.90         38.16         1.77 o                         
  -4   0   1        404.46        453.30         2.53 o                         
  -3   0   1         41.71         41.13         0.79 o                         
  -2   0   1         86.61        101.58         3.98 o                         
  -1   0   1        111.52        115.97         6.06 o                         
   1   0   1       2769.32       2895.82        28.69 o                         
   2   0   1       1986.21       2197.86        21.60 o                         
   3   0   1        458.81        468.63         3.21 o                         
   5   0   1         16.84         17.02         1.09 o                         
   6   0   1         42.45         43.08         1.55 o                         
   7   0   1         44.34         45.79         3.45 o                         
  -6   1   1         14.20         14.47         2.41 o                         
  -5   1   1        168.72        178.63         3.02 o                         
  -4   1   1        154.90        155.22         1.92 o                         
  -3   1   1        253.12        258.53         2.05 o                         
  -2   1   1         23.46         28.79         0.74 o                         
  -1   1   1          5.69          4.98         0.59 o                         
   0   1   1        217.34        231.73         1.80 o                         
   1   1   1         13.16         15.25         0.66 o                         
   2   1   1         39.41         41.68         1.53 o                         
   3   1   1        293.77        323.54        10.74 o                         
   4   1   1         48.43         48.84         1.29 o                         
   5   1   1         14.84         12.84         1.07 o                         
   6   1   1         21.97         23.41         1.57 o                         
   7   1   1          0.23          0.59         1.89 o                         
  -6   2   1         13.36         12.13         2.58 o                         
  -5   2   1          0.43          0.00         1.20 o                         
  -4   2   1        382.96        398.77         6.02 o                         
  -3   2   1        258.96        276.10         2.51 o                         
  -2   2   1        195.33        197.00         2.30 o                         
  -1   2   1         26.73         26.31         0.92 o                         
   0   2   1          1.35          2.46         0.87 o                         
   1   2   1       6537.47       6739.17       198.35 o                         
   2   2   1        106.89        120.49         1.75 o                         
   3   2   1        691.57        723.62         5.37 o                         
   4   2   1         42.75         44.84         1.45 o                         
   5   2   1         13.92         11.79         1.23 o                         
   6   2   1          5.56          4.29         1.25 o                         
   7   2   1         29.63         28.90         1.93 o                         
  -6   3   1          0.71          0.90         2.05 o                         
  -5   3   1         29.79         31.43         1.77 o                         
  -4   3   1        278.40        291.25         2.78 o                         
  -3   3   1          0.97          0.00         0.68 o                         
  -2   3   1        183.86        186.53         4.76 o                         
   0   3   1          2.59          3.27         0.44 o                         
   1   3   1        106.10        112.38         1.19 o                         
   2   3   1         57.06         57.87         1.24 o                         
   3   3   1         79.93         84.17         3.70 o                         
   4   3   1         89.08         92.18         2.51 o                         
   5   3   1         30.04         31.13         2.07 o                         
   6   3   1          0.07          0.05         1.57 o                         
   7   3   1          7.89          8.11         1.54 o                         
  -5   4   1          9.86          6.47         2.32 o                         
  -4   4   1         32.87         30.24         1.25 o                         
  -3   4   1        510.11        526.17         6.29 o                         
  -2   4   1          3.81          4.25         0.79 o                         
  -1   4   1        147.09        137.84         3.06 o                         
   1   4   1        752.38        764.32         3.23 o                         
   2   4   1       1952.80       2002.16        68.84 o                         
   3   4   1         38.85         33.16         1.72 o                         
   4   4   1         88.43         96.47         2.34 o                         
   5   4   1          0.49          0.08         1.02 o                         
   6   4   1         19.29         19.36         1.57 o                         
   7   4   1          0.15          0.30         2.19 o                         
  -5   5   1          0.75          0.00         1.39 o                         
  -4   5   1         60.31         60.14         2.14 o                         
  -3   5   1         85.79         87.80         2.39 o                         
  -2   5   1         94.19         94.84         3.42 o                         
  -1   5   1         12.26          9.32         0.80 o                         
   0   5   1          1.74          0.72         0.91 o                         
   1   5   1          5.44          6.18         0.67 o                         
   2   5   1         10.00         12.04         1.00 o                         
   3   5   1         25.99         25.09         1.46 o                         
   4   5   1         50.19         56.59         3.05 o                         
   6   5   1          8.16          6.12         2.30 o                         
  -4   6   1          3.12          0.88         1.38 o                         
  -3   6   1        101.28        100.40         3.59 o                         
  -2   6   1        155.53        158.84         4.08 o                         
  -1   6   1         31.63         29.66         2.28 o                         
   0   6   1         57.78         56.35         1.75 o                         
   1   6   1          0.06          0.00         0.63 o                         
   2   6   1        685.49        684.01         6.73 o                         
   3   6   1        193.95        189.32         4.12 o                         
   4   6   1         27.92         30.49         2.32 o                         
   5   6   1          5.48          7.69         2.04 o                         
   6   6   1          1.57          1.94         1.54 o                         
  -3   7   1         49.92         54.24         2.23 o                         
  -1   7   1         50.56         55.64         2.88 o                         
   0   7   1          0.54          1.30         1.54 o                         
   1   7   1          0.19          0.00         0.98 o                         
   2   7   1          0.20          0.81         1.04 o                         
   3   7   1         47.62         47.91         1.71 o                         
   4   7   1          0.09          0.00         1.53 o                         
   5   7   1         13.26          7.61         2.21 o                         
  -2   8   1         67.33         66.86         3.63 o                         
  -1   8   1          5.84          6.32         1.95 o                         
   0   8   1         23.60         24.03         2.32 o                         
   1   8   1         21.73         20.73         2.32 o                         
   2   8   1         22.84         19.57         1.48 o                         
   3   8   1        194.95        195.45         3.34 o                         
   4   8   1          2.97          1.30         1.93 o                         
   5   8   1          3.27          2.68         2.01 o                         
  -1   9   1         14.39         15.63         2.79 o                         
   0   9   1          4.16          4.08         2.17 o                         
   1   9   1          0.06          0.00         1.94 o                         
   2   9   1          0.02          0.00         1.21 o                         
   3   9   1          5.64          5.54         1.91 o                         
   4   9   1         15.00         13.10         2.57 o                         
  -3  -9   2          0.43          0.73         1.85 o                         
  -2  -9   2          1.12          1.43         1.26 o                         
  -1  -9   2          4.79          4.52         2.02 o                         
   0  -9   2          1.52          2.87         2.28 o                         
  -4  -8   2          5.11          4.87         2.02 o                         
  -3  -8   2          2.55          2.30         1.64 o                         
  -2  -8   2          1.42          1.96         1.09 o                         
  -1  -8   2          0.06          0.00         1.07 o                         
   0  -8   2          7.13          5.36         2.18 o                         
   1  -8   2          0.34          0.77         1.33 o                         
   2  -8   2          4.06          4.96         2.31 o                         
  -5  -7   2          7.30          6.03         1.58 o                         
  -4  -7   2          3.51          3.73         1.86 o                         
  -3  -7   2         20.66         20.85         2.08 o                         
  -2  -7   2          0.01          0.50         1.02 o                         
  -1  -7   2         24.73         26.96         1.24 o                         
   0  -7   2          9.08          6.48         1.31 o                         
   1  -7   2         36.47         35.65         1.90 o                         
   2  -7   2         19.70         20.26         1.70 o                         
   3  -7   2          0.06          0.00         2.15 o                         
  -6  -6   2          2.52          3.15         2.46 o                         
  -5  -6   2         10.62          8.99         1.51 o                         
  -4  -6   2         25.12         29.50         2.49 o                         
  -3  -6   2          3.08          2.19         1.35 o                         
  -2  -6   2         12.69         13.71         0.94 o                         
  -1  -6   2          0.74          1.34         0.77 o                         
   0  -6   2          7.58          7.39         1.24 o                         
   1  -6   2         37.02         36.01         1.70 o                         
   2  -6   2          4.53          4.28         1.18 o                         
   3  -6   2         20.72         23.10         1.25 o                         
   4  -6   2          3.01          2.64         1.32 o                         
  -6  -5   2         38.94         40.92         3.30 o                         
  -5  -5   2         45.53         44.89         2.81 o                         
  -4  -5   2         23.53         21.77         2.09 o                         
  -3  -5   2         69.34         73.10         2.84 o                         
  -2  -5   2         31.77         30.60         1.03 o                         
   0  -5   2        135.41        136.88         2.34 o                         
   1  -5   2          3.01          2.32         0.97 o                         
   2  -5   2        155.95        157.94         3.31 o                         
   3  -5   2         29.67         27.96         1.21 o                         
   4  -5   2          1.20          1.85         0.90 o                         
  -6  -4   2          1.20          0.54         1.38 o                         
  -5  -4   2         16.85         16.46         1.40 o                         
  -4  -4   2          2.20          1.12         1.58 o                         
  -3  -4   2        155.98        152.54         2.18 o                         
  -2  -4   2          7.94          7.77         1.10 o                         
   1  -4   2        142.65        132.83         2.14 o                         
   2  -4   2         54.59         59.34         1.68 o                         
   3  -4   2         59.70         58.92         1.41 o                         
   4  -4   2         27.12         25.75         1.16 o                         
   5  -4   2         30.90         30.96         2.52 o                         
  -6  -3   2         21.41         17.48         1.66 o                         
  -5  -3   2         90.02         94.76         3.04 o                         
  -4  -3   2        179.93        175.31         2.73 o                         
  -3  -3   2          4.73          5.27         0.97 o                         
  -2  -3   2        265.98        259.83         2.10 o                         
  -1  -3   2          0.14          0.00         0.50 o                         
   0  -3   2        263.89        247.83         1.78 o                         
   1  -3   2        237.94        246.13         3.26 o                         
   2  -3   2        193.54        182.89         2.30 o                         
   3  -3   2        221.48        219.63         2.21 o                         
   5  -3   2         11.10         11.80         1.95 o                         
   6  -3   2          9.37          9.61         1.63 o                         
  -7  -2   2         22.00         21.24         1.91 o                         
  -6  -2   2         11.98         11.09         1.45 o                         
  -5  -2   2          0.19          0.19         1.21 o                         
  -4  -2   2         23.29         23.51         1.40 o                         
  -3  -2   2        283.71        295.64         2.92 o                         
  -2  -2   2        180.17        177.36         1.21 o                         
  -1  -2   2         27.48         23.87         0.78 o                         
   0  -2   2         45.24         47.73         0.78 o                         
   1  -2   2         80.79         74.91         1.32 o                         
   2  -2   2        639.12        690.82         2.60 o                         
   4  -2   2        127.58        124.21         2.05 o                         
   5  -2   2          2.46          1.16         1.64 o                         
   6  -2   2         64.23         69.25         2.78 o                         
  -6  -1   2          8.24          6.46         1.38 o                         
  -5  -1   2         60.50         61.02         3.19 o                         
  -4  -1   2        151.72        159.12         2.53 o                         
  -3  -1   2        409.96        433.26        11.06 o                         
  -2  -1   2         75.97         70.12         2.05 o                         
  -1  -1   2        178.45        187.55         1.57 o                         
   0  -1   2        167.05        161.86         2.41 o                         
   1  -1   2        908.83        910.98        17.09 o                         
   3  -1   2        541.85        559.64         2.66 o                         
   4  -1   2         99.84         88.54         1.32 o                         
   5  -1   2          1.17          0.67         0.87 o                         
   6  -1   2         17.72         18.64         1.67 o                         
  -6   0   2         27.20         29.93         1.87 o                         
  -5   0   2         18.92         17.83         2.09 o                         
  -4   0   2         17.55         17.37         0.76 o                         
  -3   0   2         14.87         15.74         1.03 o                         
  -2   0   2       1203.61       1421.90        17.32 o                         
  -1   0   2         14.88         17.07         0.80 o                         
   0   0   2        159.23        178.49         2.42 o                         
   1   0   2         30.42         32.30         1.88 o                         
   2   0   2        664.33        718.07         3.03 o                         
   3   0   2        592.90        658.57        16.70 o                         
   4   0   2         34.47         27.01         1.22 o                         
   5   0   2         80.36         79.69         1.96 o                         
   6   0   2         12.48         11.72         1.55 o                         
  -6   1   2         37.27         39.84         2.95 o                         
  -4   1   2         24.71         22.12         0.95 o                         
  -3   1   2        256.09        273.03         1.78 o                         
  -2   1   2        293.39        331.68         3.16 o                         
  -1   1   2        371.68        386.10         3.37 o                         
   0   1   2         11.88         11.71         0.76 o                         
   1   1   2        335.45        345.45         4.53 o                         
   2   1   2        422.20        416.37         3.13 o                         
   3   1   2        191.41        189.32         2.16 o                         
   4   1   2        270.38        284.55         3.07 o                         
   5   1   2         16.38         12.62         1.03 o                         
   6   1   2          2.96          1.96         0.97 o                         
   7   1   2          6.77          7.51         2.26 o                         
  -6   2   2         29.17         27.49         2.89 o                         
  -5   2   2         18.41         19.68         2.21 o                         
  -4   2   2          1.72          0.81         0.90 o                         
  -3   2   2         70.07         76.42         1.31 o                         
  -2   2   2        351.27        373.67         2.62 o                         
  -1   2   2        512.12        548.04         3.75 o                         
   0   2   2          1.92          1.57         0.72 o                         
   1   2   2        105.00        116.50         1.09 o                         
   3   2   2        824.98        814.54         6.60 o                         
   4   2   2         97.02        107.32         1.66 o                         
   5   2   2         59.65         58.28         2.15 o                         
   6   2   2         11.26          8.76         1.30 o                         
   7   2   2         29.32         27.16         2.64 o                         
  -6   3   2          0.60          0.00         2.31 o                         
  -5   3   2         43.60         49.85         3.09 o                         
  -4   3   2          0.91          0.55         0.80 o                         
  -3   3   2          0.97          0.57         0.69 o                         
  -2   3   2        311.83        320.47         2.86 o                         
  -1   3   2          0.05          0.29         0.40 o                         
   0   3   2        109.03        101.43         1.39 o                         
   1   3   2         64.18         53.48         0.85 o                         
   2   3   2         98.18         90.06         1.26 o                         
   4   3   2        228.26        253.78         3.72 o                         
   5   3   2         44.51         44.99         1.82 o                         
   6   3   2          0.88          0.70         1.13 o                         
   7   3   2          4.41          5.02         1.49 o                         
  -5   4   2         18.92         18.00         2.65 o                         
  -4   4   2          6.28          5.06         1.14 o                         
  -3   4   2         36.26         34.39         1.17 o                         
  -2   4   2         21.70         22.99         0.85 o                         
  -1   4   2        392.60        396.32         4.90 o                         
   0   4   2         26.91         26.69         0.74 o                         
   1   4   2         12.82         11.22         0.61 o                         
   2   4   2         43.40         39.15         1.56 o                         
   3   4   2         46.60         41.66         1.14 o                         
   4   4   2        269.34        297.77         3.67 o                         
   5   4   2          0.00          0.00         1.18 o                         
   6   4   2         20.02         25.19         2.40 o                         
   7   4   2          0.04          0.00         2.13 o                         
  -5   5   2         14.79         11.89         1.58 o                         
  -4   5   2         19.00         21.22         1.61 o                         
  -3   5   2         23.91         23.73         1.51 o                         
  -2   5   2         11.63          7.81         1.16 o                         
  -1   5   2         99.15        100.89         1.43 o                         
   0   5   2         64.26         63.72         1.03 o                         
   1   5   2          0.81          0.29         0.42 o                         
   2   5   2          4.38          2.28         0.65 o                         
   3   5   2         20.96         22.65         1.10 o                         
   4   5   2         33.82         33.68         2.54 o                         
   5   5   2         71.54         76.49         3.34 o                         
   6   5   2          4.39          3.43         2.03 o                         
  -4   6   2          4.54          3.62         1.39 o                         
  -3   6   2          0.56          0.07         1.17 o                         
  -2   6   2         92.03         98.05         2.29 o                         
  -1   6   2          7.77          6.32         1.02 o                         
   0   6   2        112.47        117.28         5.51 o                         
   1   6   2          0.73          0.51         0.69 o                         
   2   6   2          4.88          5.69         0.82 o                         
   3   6   2         58.89         58.97         1.68 o                         
   4   6   2         41.83         40.17         2.48 o                         
   5   6   2         28.20         28.33         2.48 o                         
   6   6   2          2.83          3.89         1.60 o                         
  -3   7   2         11.55         13.00         1.58 o                         
  -2   7   2         19.70         18.27         2.33 o                         
  -1   7   2         32.01         30.74         2.40 o                         
   0   7   2          1.01          0.39         1.64 o                         
   1   7   2         22.17         22.99         1.41 o                         
   2   7   2          0.03          0.50         0.91 o                         
   3   7   2          1.24          3.14         0.96 o                         
   4   7   2          0.76          1.09         1.75 o                         
   5   7   2         30.83         26.59         2.81 o                         
  -2   8   2         14.24         13.37         2.48 o                         
  -1   8   2         35.95         35.88         2.74 o                         
   0   8   2         25.12         23.11         2.28 o                         
   1   8   2         11.42         12.28         2.03 o                         
   2   8   2          0.07          0.25         1.07 o                         
   3   8   2         28.45         27.55         1.77 o                         
   4   8   2         12.78          9.44         2.00 o                         
   5   8   2         11.04          9.21         2.41 o                         
  -1   9   2          0.45          0.00         2.32 o                         
   0   9   2         12.63         10.78         2.39 o                         
   1   9   2          3.87          2.68         2.00 o                         
   2   9   2          1.23          2.23         1.24 o                         
   3   9   2          0.05          0.00         1.85 o                         
   4   9   2          1.82          3.87         2.18 o                         
  -2  -9   3          0.50          0.00         1.65 o                         
  -4  -8   3          0.03          0.00         1.35 o                         
  -3  -8   3          3.12          2.82         1.74 o                         
  -2  -8   3          4.68          3.53         1.53 o                         
  -1  -8   3          3.50          4.15         1.29 o                         
   0  -8   3          9.29          9.16         1.62 o                         
   1  -8   3          2.60          2.51         1.32 o                         
   2  -8   3          8.60          9.57         1.63 o                         
  -5  -7   3          0.27          0.32         1.45 o                         
  -4  -7   3         12.63         11.54         1.44 o                         
  -3  -7   3         11.02          9.40         1.82 o                         
  -2  -7   3          0.81          0.08         0.97 o                         
  -1  -7   3          1.27          2.13         0.86 o                         
   0  -7   3          0.13          0.44         1.23 o                         
   1  -7   3         13.66         14.38         1.56 o                         
   2  -7   3          0.06          0.00         1.82 o                         
   3  -7   3         16.81         16.99         1.73 o                         
  -5  -6   3          8.55          7.41         1.61 o                         
  -4  -6   3          2.97          1.70         1.24 o                         
  -3  -6   3          1.15          1.79         0.99 o                         
  -2  -6   3         18.17         19.22         1.27 o                         
  -1  -6   3          2.44          2.67         0.78 o                         
   0  -6   3         19.56         19.32         1.41 o                         
   1  -6   3          1.44          0.88         1.03 o                         
   2  -6   3         24.92         27.12         1.65 o                         
   3  -6   3          7.43          6.96         1.07 o                         
   4  -6   3          1.41          0.00         1.78 o                         
  -6  -5   3         19.26         15.97         2.73 o                         
  -5  -5   3         45.91         52.50         3.18 o                         
  -4  -5   3          0.43          0.81         1.84 o                         
  -3  -5   3         73.41         76.91         1.83 o                         
  -2  -5   3         39.71         41.18         1.44 o                         
  -1  -5   3          0.04          0.00         0.77 o                         
   0  -5   3          6.33          4.80         1.08 o                         
   1  -5   3          6.83          4.86         1.04 o                         
   2  -5   3         47.87         47.62         1.76 o                         
   3  -5   3          3.69          2.81         0.87 o                         
   4  -5   3         21.50         24.41         1.59 o                         
  -6  -4   3          1.18          0.07         1.44 o                         
  -5  -4   3          9.47          9.95         2.25 o                         
  -4  -4   3         34.87         34.00         1.35 o                         
  -3  -4   3          2.87          2.26         0.62 o                         
  -2  -4   3          0.20          0.28         0.79 o                         
  -1  -4   3         45.76         43.79         1.22 o                         
   1  -4   3          8.81          6.71         0.93 o                         
   2  -4   3         14.38         14.70         1.15 o                         
   3  -4   3         53.99         53.42         1.42 o                         
   4  -4   3          3.68          2.96         1.06 o                         
   5  -4   3         14.16         15.39         2.25 o                         
  -6  -3   3          0.89          0.54         1.34 o                         
  -5  -3   3        152.91        164.32         3.07 o                         
  -4  -3   3        101.39        103.02         2.24 o                         
  -3  -3   3         12.89         10.86         0.68 o                         
  -2  -3   3        363.88        352.71         2.18 o                         
  -1  -3   3        158.51        152.92         5.18 o                         
   0  -3   3          2.60          3.31         0.52 o                         
   1  -3   3         13.69         11.65         0.95 o                         
   2  -3   3         49.56         41.45         1.33 o                         
   3  -3   3         69.24         70.10         1.90 o                         
   4  -3   3          6.34          6.42         1.03 o                         
   5  -3   3         14.69         17.25         2.15 o                         
   6  -3   3          6.30          4.99         2.31 o                         
  -6  -2   3          7.62          5.01         1.39 o                         
  -5  -2   3          2.53          2.57         1.19 o                         
  -4  -2   3         28.97         30.68         1.55 o                         
  -3  -2   3         40.01         44.79         1.24 o                         
  -2  -2   3        110.67        105.56         1.18 o                         
  -1  -2   3         41.81         39.61         0.79 o                         
   0  -2   3         39.40         45.42         0.66 o                         
   3  -2   3         61.34         55.21         1.46 o                         
   4  -2   3         57.04         61.51         1.68 o                         
   5  -2   3          0.49          0.37         1.51 o                         
   6  -2   3         39.77         39.72         2.99 o                         
  -6  -1   3         41.25         43.40         2.09 o                         
  -5  -1   3         41.10         44.30         1.87 o                         
  -4  -1   3        493.33        507.74        14.44 o                         
  -3  -1   3        173.44        173.88         2.38 o                         
  -2  -1   3        144.12        141.03         1.90 o                         
  -1  -1   3        985.89        987.35         3.75 o                         
   0  -1   3        382.28        340.45       108.44 o                         
   3  -1   3        126.59        115.55         2.20 o                         
   4  -1   3         42.80         40.87         1.21 o                         
   5  -1   3          1.86          2.40         1.56 o                         
   6  -1   3          6.68          9.31         2.12 o                         
  -6   0   3         43.37         47.08         2.26 o                         
  -5   0   3          2.88          1.11         1.26 o                         
  -4   0   3          0.03          0.03         0.65 o                         
  -3   0   3         59.62         72.93         2.23 o                         
  -2   0   3         43.28         37.28         0.91 o                         
  -1   0   3        206.23        212.60         1.34 o                         
   0   0   3        395.63        397.80         2.31 o                         
   1   0   3          0.03          0.41         0.84 o                         
   3   0   3          5.32          4.70         0.65 o                         
   4   0   3         65.17         61.19         5.12 o                         
   5   0   3         39.19         38.97         1.50 o                         
   6   0   3          1.91          1.19         1.28 o                         
  -6   1   3          8.32          9.25         2.47 o                         
  -5   1   3         40.28         42.86         2.82 o                         
  -4   1   3        348.66        390.42        16.29 o                         
  -3   1   3        696.44        754.15         8.36 o                         
  -2   1   3        178.94        210.39         1.91 o                         
  -1   1   3        523.81        533.12         2.75 o                         
   0   1   3       1019.68       1060.95        14.44 o                         
   1   1   3         88.56         93.82         1.17 o                         
   2   1   3        101.32        100.76         3.51 o                         
   3   1   3          2.28          1.87         1.23 o                         
   4   1   3        141.63        136.49         3.76 o                         
   5   1   3          9.87          6.70         1.11 o                         
   6   1   3          0.15          0.00         1.29 o                         
   7   1   3          2.13          1.26         1.51 o                         
  -6   2   3         22.90         23.18         2.82 o                         
  -5   2   3         34.35         39.12         2.80 o                         
  -4   2   3          6.07          4.91         1.01 o                         
  -3   2   3          1.71          2.08         1.34 o                         
  -2   2   3          1.05          3.45         1.09 o                         
  -1   2   3        533.33        580.56         4.41 o                         
   0   2   3         24.49         24.15         1.29 o                         
   1   2   3        118.23        114.57         1.46 o                         
   2   2   3         10.27          8.13         0.72 o                         
   3   2   3         14.28          9.88         1.26 o                         
   4   2   3          0.56          0.00         1.56 o                         
   5   2   3         43.18         42.11         2.38 o                         
   6   2   3         15.80         16.41         1.20 o                         
   7   2   3          9.77         10.13         2.36 o                         
  -5   3   3         60.96         63.32         3.26 o                         
  -4   3   3          2.17          0.80         1.00 o                         
  -3   3   3        487.08        504.26        11.98 o                         
  -2   3   3        456.09        465.88         5.09 o                         
  -1   3   3         40.76         48.53         1.57 o                         
   0   3   3        642.40        627.91         4.45 o                         
   1   3   3        180.95        174.88         1.48 o                         
   3   3   3         77.94         80.14         1.74 o                         
   4   3   3         20.78         17.33         1.11 o                         
   5   3   3         49.28         50.43         1.70 o                         
   6   3   3          1.57          0.55         1.13 o                         
   7   3   3          0.07          0.50         1.38 o                         
  -5   4   3         41.20         41.74         3.15 o                         
  -4   4   3         10.28          9.98         1.25 o                         
  -3   4   3         16.91         15.73         1.32 o                         
  -2   4   3          1.73          0.68         0.57 o                         
  -1   4   3        117.86        113.50         2.31 o                         
   0   4   3        167.91        170.60         1.64 o                         
   1   4   3         89.24         85.40         1.69 o                         
   4   4   3         35.82         35.83         1.26 o                         
   5   4   3          0.13          0.00         1.17 o                         
   6   4   3         20.84         19.46         2.34 o                         
  -5   5   3          0.18          0.00         1.37 o                         
  -4   5   3         58.03         59.61         2.14 o                         
  -3   5   3         57.15         53.93         1.92 o                         
  -2   5   3        200.62        209.23         2.95 o                         
  -1   5   3        169.90        177.15         4.06 o                         
   0   5   3         18.11         16.11         2.26 o                         
   1   5   3        197.79        192.60         4.48 o                         
   2   5   3          1.14          0.53         0.80 o                         
   3   5   3         48.70         49.91         1.21 o                         
   4   5   3          7.72          7.37         1.87 o                         
   5   5   3         28.67         30.82         2.86 o                         
   6   5   3          7.40          8.23         1.54 o                         
  -4   6   3         19.95         19.45         1.73 o                         
  -3   6   3          4.97          2.94         1.18 o                         
  -2   6   3         10.08          6.39         1.22 o                         
  -1   6   3          4.49          3.97         0.71 o                         
   0   6   3        140.74        142.64         2.29 o                         
   1   6   3          0.83          0.37         0.69 o                         
   2   6   3         22.17         22.66         1.03 o                         
   3   6   3          0.00          0.00         0.82 o                         
   4   6   3          8.63          7.11         1.90 o                         
   5   6   3         20.45         17.08         2.34 o                         
   6   6   3          0.87          2.33         2.01 o                         
  -3   7   3          8.52          8.74         2.09 o                         
  -2   7   3         31.91         29.36         2.57 o                         
  -1   7   3         43.51         46.72         2.90 o                         
   0   7   3         24.67         22.34         2.26 o                         
   1   7   3         46.54         46.24         1.34 o                         
   2   7   3         10.35         11.23         1.25 o                         
   3   7   3          7.95          6.85         1.38 o                         
   4   7   3         11.32         12.52         2.09 o                         
   5   7   3          1.08          1.49         2.02 o                         
  -2   8   3          4.59          4.49         2.14 o                         
  -1   8   3          0.34          0.00         1.70 o                         
   0   8   3         10.83         10.24         2.16 o                         
   1   8   3         34.84         32.32         2.51 o                         
   2   8   3          4.25          3.93         0.91 o                         
   3   8   3          1.24          0.04         1.12 o                         
   5   8   3          5.56          4.45         2.27 o                         
   0   9   3          9.55          7.03         2.18 o                         
   1   9   3          0.00          0.15         1.71 o                         
   2   9   3         12.77         12.63         1.55 o                         
   3   9   3          0.08          0.00         2.00 o                         
  -4  -8   4          0.13          0.00         1.44 o                         
  -3  -8   4         18.62         17.57         1.64 o                         
  -2  -8   4         23.81         26.73         1.70 o                         
  -1  -8   4          0.00          0.00         1.90 o                         
   0  -8   4         21.05         21.34         2.49 o                         
   1  -8   4          5.06          4.58         1.98 o                         
  -5  -7   4          2.61          2.66         1.51 o                         
  -4  -7   4         13.00         11.71         1.55 o                         
  -3  -7   4         24.91         27.61         2.26 o                         
  -2  -7   4         17.01         15.92         1.35 o                         
  -1  -7   4         12.07         12.48         1.20 o                         
   0  -7   4          6.14          3.91         1.63 o                         
   1  -7   4         10.87          8.88         2.05 o                         
   2  -7   4          0.57          0.61         1.74 o                         
   3  -7   4         42.24         42.75         3.08 o                         
  -5  -6   4          0.94          0.71         1.48 o                         
  -4  -6   4          1.00          1.41         1.30 o                         
  -3  -6   4          9.12          6.65         0.93 o                         
  -2  -6   4         94.57        102.29         2.23 o                         
  -1  -6   4         44.11         46.05         1.61 o                         
   0  -6   4         11.41         10.92         1.89 o                         
   1  -6   4         63.66         69.92         2.99 o                         
   2  -6   4          3.76          1.66         1.63 o                         
   3  -6   4         32.13         29.56         2.49 o                         
   4  -6   4          0.63          0.47         1.32 o                         
  -6  -5   4          1.71          1.57         2.04 o                         
  -5  -5   4         31.26         30.13         2.88 o                         
  -4  -5   4          0.08          0.45         1.84 o                         
  -3  -5   4        110.23        115.84         2.28 o                         
  -2  -5   4          9.83          9.11         0.88 o                         
  -1  -5   4        135.24        135.83         2.20 o                         
   0  -5   4         10.79          9.97         1.59 o                         
   1  -5   4         12.14         10.49         1.77 o                         
   2  -5   4         20.07         20.88         1.93 o                         
   3  -5   4         31.30         27.37         2.24 o                         
   4  -5   4         85.09         80.46         4.22 o                         
  -6  -4   4          4.12          2.91         2.22 o                         
  -5  -4   4          2.21          1.17         2.08 o                         
  -4  -4   4          4.06          3.04         0.98 o                         
  -3  -4   4          3.32          2.60         0.67 o                         
  -2  -4   4         77.80         79.56         1.53 o                         
  -1  -4   4        251.08        253.00         2.58 o                         
   0  -4   4         29.19         29.14         1.47 o                         
   1  -4   4         97.83         94.80         2.86 o                         
   2  -4   4         35.48         33.44         2.12 o                         
   3  -4   4         62.16         61.04         2.54 o                         
   4  -4   4          7.19          6.03         1.16 o                         
   5  -4   4          6.21          3.77         2.01 o                         
  -6  -3   4          6.29          5.24         1.41 o                         
  -5  -3   4         26.00         23.28         1.28 o                         
  -4  -3   4         68.75         71.89         3.33 o                         
  -3  -3   4         79.23         79.50         1.30 o                         
  -2  -3   4        396.63        397.93         2.50 o                         
  -1  -3   4         62.96         67.52         2.43 o                         
   0  -3   4        220.78        223.48         1.58 o                         
   2  -3   4         36.99         35.45         1.19 o                         
   3  -3   4          9.34          9.67         1.07 o                         
   4  -3   4        128.22        118.36         2.44 o                         
   5  -3   4         73.43         75.55         3.43 o                         
  -6  -2   4          2.03          0.54         1.50 o                         
  -5  -2   4          8.37          8.99         1.75 o                         
  -4  -2   4          0.65          0.45         1.05 o                         
  -3  -2   4          4.76          6.09         0.60 o                         
  -2  -2   4         77.45         87.71         1.22 o                         
  -1  -2   4        273.75        263.59         2.24 o                         
   0  -2   4        300.55        286.74         1.59 o                         
   2  -2   4        149.87        139.42         2.40 o                         
   3  -2   4          6.41          4.88         0.68 o                         
   4  -2   4         74.36         74.35         1.92 o                         
   5  -2   4          3.67          1.51         1.81 o                         
   6  -2   4         13.16          9.97         2.43 o                         
  -6  -1   4         21.65         21.13         1.86 o                         
  -5  -1   4          8.32          6.90         1.37 o                         
  -4  -1   4        153.61        156.04         2.78 o                         
  -3  -1   4         30.10         26.46         1.22 o                         
  -2  -1   4        592.30        588.75        13.25 o                         
  -1  -1   4        583.57        599.62         8.78 o                         
   0  -1   4        410.65        448.95         2.08 o                         
   1  -1   4        104.82         96.88         1.54 o                         
   2  -1   4          2.13          1.56         0.54 o                         
   3  -1   4         65.52         63.76         0.88 o                         
   4  -1   4          2.52          0.00         1.50 o                         
   5  -1   4        138.02        124.74         4.05 o                         
   6  -1   4         28.68         31.06         2.83 o                         
  -6   0   4         15.07         14.75         1.62 o                         
  -5   0   4          1.05          0.00         1.13 o                         
  -4   0   4          2.19          2.73         0.78 o                         
  -3   0   4          2.00          1.59         0.70 o                         
  -1   0   4        163.98        172.83         2.27 o                         
   0   0   4        340.93        323.70         2.43 o                         
   1   0   4        116.56        122.20         1.49 o                         
   2   0   4         83.46         72.93         1.08 o                         
   4   0   4         76.65         74.07         2.85 o                         
   5   0   4         12.13         12.00         1.89 o                         
   6   0   4         14.82          8.19         2.29 o                         
  -6   1   4          7.40          6.55         2.31 o                         
  -5   1   4         72.67         75.34         3.43 o                         
  -4   1   4          3.90          1.56         1.88 o                         
  -3   1   4        360.49        390.75         3.37 o                         
  -2   1   4          8.33          7.36         0.77 o                         
  -1   1   4       1189.24       1282.43         8.44 o                         
   0   1   4        135.66        133.90         1.65 o                         
   1   1   4        138.96        133.69         1.18 o                         
   2   1   4         15.43         16.11         0.84 o                         
   3   1   4         19.55         17.01         1.00 o                         
   4   1   4         44.32         45.40         1.73 o                         
   5   1   4         23.10         19.69         1.30 o                         
   6   1   4         46.67         47.40         3.11 o                         
  -6   2   4          6.04          4.73         2.52 o                         
  -5   2   4         25.96         25.85         2.71 o                         
  -4   2   4          0.01          0.00         1.78 o                         
  -3   2   4          3.88          1.23         1.67 o                         
   0   2   4        115.29        114.74         2.18 o                         
   1   2   4        194.53        183.13         1.24 o                         
   2   2   4          0.00          0.00         0.52 o                         
   3   2   4         64.92         53.24         1.47 o                         
   4   2   4          8.10          7.19         1.74 o                         
   5   2   4         46.06         49.89         3.22 o                         
   6   2   4          0.56          0.01         0.96 o                         
   7   2   4         11.50          9.08         2.32 o                         
  -5   3   4         24.97         21.19         2.47 o                         
  -4   3   4         86.37         88.70         3.18 o                         
  -3   3   4        141.57        141.04         3.59 o                         
  -2   3   4        280.02        280.12         4.20 o                         
  -1   3   4         61.33         55.58         1.78 o                         
   0   3   4        518.09        511.78         4.42 o                         
   1   3   4         19.82         19.94         1.01 o                         
   3   3   4          3.21          3.10         0.76 o                         
   4   3   4         19.70         17.54         1.90 o                         
   5   3   4          9.83          7.23         1.17 o                         
   6   3   4         15.71         14.01         1.39 o                         
  -5   4   4         14.21         14.08         2.57 o                         
  -4   4   4         14.55         13.62         1.36 o                         
  -3   4   4          0.05          0.00         1.06 o                         
  -2   4   4          7.79          7.67         1.46 o                         
  -1   4   4         53.35         62.88         1.95 o                         
   0   4   4         30.15         35.45         0.96 o                         
   1   4   4        102.31         95.83         1.29 o                         
   2   4   4         34.03         34.65         1.25 o                         
   3   4   4         17.23         14.74         1.15 o                         
   4   4   4          5.88          5.44         0.92 o                         
   6   4   4          5.77          3.17         1.88 o                         
  -4   5   4         61.00         60.55         2.19 o                         
  -3   5   4          7.90          7.16         1.24 o                         
  -2   5   4        251.52        264.73         4.97 o                         
  -1   5   4         83.95         88.72         2.31 o                         
   0   5   4         29.91         26.21         0.81 o                         
   1   5   4        118.48        115.11         1.48 o                         
   2   5   4          2.76          2.34         0.94 o                         
   3   5   4          4.94          4.95         1.01 o                         
   4   5   4          0.13          0.30         1.49 o                         
   5   5   4          8.92          9.61         2.23 o                         
   6   5   4          0.09          1.37         2.23 o                         
  -4   6   4         16.09         14.32         1.67 o                         
  -3   6   4          1.46          0.35         1.18 o                         
  -2   6   4          3.82          3.48         1.08 o                         
  -1   6   4          1.71          0.52         1.40 o                         
   0   6   4          6.32          4.01         0.77 o                         
   1   6   4          2.74          2.54         0.89 o                         
   2   6   4         42.21         42.43         1.61 o                         
   3   6   4          1.04          1.45         0.76 o                         
   4   6   4          6.13          5.45         1.77 o                         
   5   6   4          0.03          0.46         1.74 o                         
   6   6   4          2.76          3.41         2.31 o                         
  -3   7   4         47.28         52.43         3.27 o                         
  -2   7   4         17.09         15.80         2.14 o                         
  -1   7   4        119.72        130.32         4.22 o                         
   0   7   4         17.46         15.80         1.27 o                         
   1   7   4         12.33         13.66         1.20 o                         
   2   7   4         18.91         19.03         1.10 o                         
   3   7   4          0.51          0.11         0.83 o                         
   4   7   4          2.04          2.34         1.67 o                         
   5   7   4          0.02          0.00         1.85 o                         
  -2   8   4          0.28          0.00         1.99 o                         
  -1   8   4          8.08          3.81         1.82 o                         
   0   8   4          0.07          0.02         1.63 o                         
   1   8   4          0.45          0.17         1.74 o                         
   2   8   4          2.43          2.67         0.93 o                         
   3   8   4          7.51          8.13         1.35 o                         
   4   8   4          0.18          0.00         1.92 o                         
   5   8   4          0.62          0.00         2.16 o                         
   0   9   4         22.63         23.79         2.78 o                         
   1   9   4          2.81          0.63         1.84 o                         
   2   9   4          4.84          4.14         1.31 o                         
   3   9   4          0.89          0.62         2.01 o                         
  -3  -8   5          4.07          4.04         1.11 o                         
  -2  -8   5         21.41         20.25         2.54 o                         
  -1  -8   5          2.18          1.72         1.92 o                         
   0  -8   5         18.12         20.65         2.74 o                         
   1  -8   5         13.58         11.60         2.42 o                         
  -4  -7   5          1.27          0.88         1.30 o                         
  -3  -7   5         16.12         15.72         1.18 o                         
  -2  -7   5          0.78          0.80         0.85 o                         
  -1  -7   5         18.02         18.39         2.28 o                         
   0  -7   5         36.44         38.81         2.65 o                         
   1  -7   5         55.13         58.66         3.32 o                         
   2  -7   5          1.28          0.00         1.87 o                         
  -5  -6   5          0.01          0.28         1.53 o                         
  -4  -6   5         13.29         14.95         1.53 o                         
  -3  -6   5          0.03          0.00         0.85 o                         
  -2  -6   5         69.88         73.63         1.62 o                         
  -1  -6   5         52.54         54.10         1.35 o                         
   0  -6   5         12.69         13.17         1.80 o                         
   1  -6   5         41.73         45.54         2.77 o                         
   2  -6   5         21.35         17.74         2.12 o                         
   3  -6   5         13.23         16.03         2.29 o                         
  -5  -5   5         15.41         16.15         2.60 o                         
  -4  -5   5          4.51          2.04         1.68 o                         
  -3  -5   5         11.83         11.36         1.05 o                         
  -2  -5   5         53.10         53.38         1.34 o                         
  -1  -5   5         61.58         62.25         1.30 o                         
   0  -5   5         16.75         14.16         1.47 o                         
   1  -5   5        148.00        152.57         3.89 o                         
   2  -5   5         61.77         63.94         2.88 o                         
   3  -5   5          1.72          0.84         1.45 o                         
   4  -5   5         54.23         52.73         2.15 o                         
  -6  -4   5         24.18         19.39         2.44 o                         
  -5  -4   5         32.51         31.19         2.79 o                         
  -4  -4   5         14.11         13.98         1.19 o                         
  -3  -4   5         20.41         20.43         0.94 o                         
  -2  -4   5         31.28         29.51         1.01 o                         
  -1  -4   5        363.83        379.99         4.26 o                         
   0  -4   5         59.57         63.63         1.56 o                         
   1  -4   5         30.54         29.96         2.08 o                         
   2  -4   5        102.01        104.66         2.08 o                         
   3  -4   5          2.34          1.51         1.41 o                         
   4  -4   5         24.98         23.06         1.55 o                         
   5  -4   5          6.84          6.27         2.18 o                         
  -6  -3   5         10.42          9.24         2.33 o                         
  -5  -3   5         11.15          8.36         1.25 o                         
  -4  -3   5         63.00         66.22         1.89 o                         
  -3  -3   5          3.04          1.98         0.66 o                         
  -2  -3   5         94.77         97.81         1.46 o                         
  -1  -3   5          3.82          2.95         0.57 o                         
   0  -3   5        547.65        535.46         3.20 o                         
   1  -3   5          4.37          4.23         0.51 o                         
   2  -3   5        198.95        185.19         5.44 o                         
   3  -3   5         37.82         34.02         2.12 o                         
   4  -3   5         39.91         38.86         1.72 o                         
   5  -3   5         54.23         51.52         3.09 o                         
  -6  -2   5          3.32          1.50         1.43 o                         
  -5  -2   5         93.70         95.97         2.07 o                         
  -4  -2   5         14.27         12.78         1.22 o                         
  -3  -2   5         77.62         75.26         3.05 o                         
  -2  -2   5          0.02          0.00         0.60 o                         
  -1  -2   5        374.44        371.53         2.84 o                         
   0  -2   5        777.32        813.63         4.89 o                         
   1  -2   5         27.90         30.74         0.91 o                         
   2  -2   5         78.04         80.62         1.31 o                         
   3  -2   5        110.76        111.53         1.95 o                         
   4  -2   5         18.17         16.73         1.30 o                         
   5  -2   5          3.35          1.79         1.84 o                         
   6  -2   5          6.30          6.66         2.19 o                         
  -6  -1   5         31.77         33.12         2.07 o                         
  -5  -1   5          2.86          3.19         1.39 o                         
  -4  -1   5         75.65         73.37         2.18 o                         
  -3  -1   5        116.75        115.70         1.81 o                         
  -2  -1   5         11.69         10.31         0.95 o                         
  -1  -1   5        316.89        320.22         2.68 o                         
   0  -1   5        486.01        504.32         3.39 o                         
   1  -1   5        828.48        799.84         3.77 o                         
   2  -1   5         48.51         50.96         1.15 o                         
   3  -1   5        145.00        132.39         2.94 o                         
   4  -1   5          5.30          3.98         1.74 o                         
   5  -1   5        111.33        106.26         3.84 o                         
   6  -1   5         17.76         15.23         2.32 o                         
  -6   0   5          7.06          8.28         2.57 o                         
  -5   0   5         33.74         32.11         1.92 o                         
  -4   0   5        124.28        126.75         1.91 o                         
  -3   0   5         12.89         12.78         0.91 o                         
  -2   0   5         69.48         75.39         1.32 o                         
  -1   0   5        146.72        176.19         2.13 o                         
   0   0   5       1123.67       1126.93         8.13 o                         
   1   0   5        447.22        482.87         5.75 o                         
   2   0   5          0.24          0.60         0.61 o                         
   3   0   5        130.16        135.99         1.40 o                         
   4   0   5         15.59         11.94         1.99 o                         
   5   0   5         33.62         33.77         2.62 o                         
   6   0   5          3.61          2.97         2.10 o                         
  -6   1   5         23.99         28.82         3.02 o                         
  -5   1   5         46.27         48.15         2.92 o                         
  -4   1   5          2.87          2.58         1.90 o                         
  -3   1   5        184.50        186.48         2.96 o                         
  -2   1   5         60.61         59.32         1.45 o                         
  -1   1   5        229.80        241.42         2.43 o                         
   0   1   5        137.33        137.95         1.83 o                         
   1   1   5       1660.55       1741.32        22.78 o                         
   2   1   5        273.72        256.45         4.88 o                         
   3   1   5         61.43         56.68         3.10 o                         
   4   1   5         74.83         73.70         3.53 o                         
   5   1   5          7.57          5.03         1.69 o                         
   6   1   5         90.89         89.25         3.92 o                         
  -5   2   5          0.35          0.65         1.99 o                         
  -4   2   5         68.76         60.65         3.06 o                         
  -3   2   5         32.20         34.15         1.25 o                         
  -2   2   5         97.25        106.00         1.80 o                         
   0   2   5        367.02        368.50         2.89 o                         
   1   2   5        708.58        722.77         5.89 o                         
   2   2   5         51.80         58.45         1.24 o                         
   3   2   5         28.63         29.69         1.00 o                         
   4   2   5         61.57         64.94         2.75 o                         
   5   2   5          8.42          9.06         1.14 o                         
   6   2   5          4.10          3.98         2.11 o                         
  -5   3   5         50.46         59.56         3.42 o                         
  -4   3   5         33.86         34.45         2.65 o                         
  -3   3   5         29.01         25.56         2.09 o                         
  -2   3   5        214.58        212.60         3.85 o                         
  -1   3   5          4.42          5.71         1.09 o                         
   0   3   5        417.54        415.09         4.46 o                         
   2   3   5        743.10        737.52         8.02 o                         
   3   3   5         13.88         12.99         0.84 o                         
   4   3   5         44.25         45.16         3.53 o                         
   5   3   5         22.25         23.18         2.19 o                         
   6   3   5         28.33         26.39         1.35 o                         
  -5   4   5          8.67          5.42         2.46 o                         
  -4   4   5          2.64          1.89         1.21 o                         
  -3   4   5         38.64         38.41         2.47 o                         
  -2   4   5          5.84          4.02         1.52 o                         
  -1   4   5         29.80         29.85         1.23 o                         
   0   4   5         77.49         82.03         2.30 o                         
   1   4   5        252.12        255.12         2.13 o                         
   2   4   5        120.11        120.05         2.14 o                         
   3   4   5          1.57          1.02         0.71 o                         
   4   4   5         34.13         37.98         1.31 o                         
   5   4   5          1.93          1.48         1.30 o                         
   6   4   5         11.07         12.00         1.57 o                         
  -4   5   5         41.54         45.04         2.07 o                         
  -3   5   5         13.61         12.60         1.41 o                         
  -2   5   5         73.88         70.73         2.66 o                         
  -1   5   5         83.15         87.84         2.40 o                         
   0   5   5         68.70         70.76         4.15 o                         
   1   5   5        107.26         99.22         1.50 o                         
   2   5   5        138.10        138.67         2.42 o                         
   3   5   5        103.21        105.28         2.29 o                         
   4   5   5          1.65          0.57         1.09 o                         
   5   5   5         21.46         21.85         2.28 o                         
   6   5   5          0.83          0.40         2.22 o                         
  -4   6   5          0.96          0.10         1.43 o                         
  -3   6   5          4.36          3.80         1.31 o                         
  -2   6   5          3.18          2.44         1.13 o                         
   0   6   5          0.56          0.20         0.84 o                         
   1   6   5         58.89         58.93         2.40 o                         
   2   6   5         78.75         80.98         2.06 o                         
   3   6   5          2.73          2.30         1.03 o                         
   4   6   5          8.10         10.39         1.94 o                         
   5   6   5          5.47          5.56         1.92 o                         
   6   6   5          1.69          1.07         2.00 o                         
  -3   7   5         23.04         20.60         2.75 o                         
  -2   7   5          0.21          0.00         1.77 o                         
  -1   7   5         68.19         74.00         2.96 o                         
   0   7   5          7.28          5.98         1.17 o                         
   1   7   5         36.40         40.59         1.64 o                         
   2   7   5          2.13          1.33         0.82 o                         
   3   7   5         44.91         48.65         1.49 o                         
   4   7   5          4.23          2.70         1.70 o                         
   5   7   5          3.34          2.24         1.98 o                         
  -2   8   5          1.56          0.94         2.13 o                         
  -1   8   5          1.99          1.72         1.90 o                         
   0   8   5          7.97          7.20         1.89 o                         
   1   8   5          7.66          5.91         1.18 o                         
   2   8   5         21.48         19.46         1.24 o                         
   3   8   5          8.55          9.23         1.12 o                         
   4   8   5          0.66          0.00         1.73 o                         
   0   9   5         23.45         27.64         3.01 o                         
   1   9   5          0.02          0.00         1.81 o                         
   2   9   5          4.04          3.21         2.05 o                         
   3   9   5          1.42          1.68         1.92 o                         
  -2  -8   6          3.35          2.76         1.91 o                         
  -1  -8   6          2.61          2.64         2.11 o                         
   0  -8   6         47.17         48.72         3.33 o                         
  -4  -7   6          7.29          6.43         1.49 o                         
  -3  -7   6          7.52          7.60         1.42 o                         
  -2  -7   6          1.05          0.00         1.14 o                         
  -1  -7   6         15.64         16.58         2.13 o                         
   0  -7   6          0.16          0.12         1.87 o                         
   1  -7   6         82.70         87.03         3.82 o                         
   2  -7   6          7.40          5.83         2.08 o                         
  -5  -6   6          0.00          1.38         2.04 o                         
  -4  -6   6         28.55         32.62         2.35 o                         
  -3  -6   6          4.19          2.78         0.91 o                         
  -2  -6   6          4.07          5.04         1.18 o                         
  -1  -6   6         11.27         11.29         1.79 o                         
   0  -6   6         72.23         75.92         3.28 o                         
   1  -6   6         90.20        100.70         3.69 o                         
   2  -6   6          4.07          2.72         1.63 o                         
   3  -6   6          0.14          0.00         1.94 o                         
  -5  -5   6         11.10         11.41         2.45 o                         
  -4  -5   6          0.45          0.79         1.88 o                         
  -3  -5   6         34.17         36.13         1.61 o                         
  -2  -5   6         10.67         10.62         0.89 o                         
  -1  -5   6          0.00          0.12         0.92 o                         
   0  -5   6         48.45         50.95         2.66 o                         
   1  -5   6        116.24        123.66         3.76 o                         
   2  -5   6        221.66        224.84         3.29 o                         
   3  -5   6          0.57          0.11         1.53 o                         
   4  -5   6         39.78         44.68         2.15 o                         
  -5  -4   6         22.44         24.28         2.56 o                         
  -4  -4   6         14.02         12.06         1.55 o                         
  -3  -4   6         72.03         72.39         1.49 o                         
  -2  -4   6          0.22          0.00         0.71 o                         
  -1  -4   6         41.03         39.33         1.02 o                         
   0  -4   6          0.52          0.77         0.81 o                         
   1  -4   6        254.90        261.98         4.96 o                         
   2  -4   6         59.32         60.97         1.82 o                         
   3  -4   6          7.25          5.73         1.67 o                         
   4  -4   6          3.50          3.06         1.71 o                         
  -6  -3   6         12.95         12.43         2.68 o                         
  -5  -3   6          0.01          0.00         1.26 o                         
  -4  -3   6         37.55         36.04         2.19 o                         
  -3  -3   6         13.68         12.15         0.87 o                         
  -2  -3   6         32.89         33.77         1.07 o                         
  -1  -3   6         26.51         27.05         0.86 o                         
   0  -3   6         46.17         41.71         1.71 o                         
   1  -3   6          1.41          1.91         1.46 o                         
   2  -3   6        672.53        670.95         4.85 o                         
   3  -3   6        203.02        203.36         4.44 o                         
   4  -3   6          5.89          5.40         1.23 o                         
   5  -3   6         55.04         65.42         3.60 o                         
  -6  -2   6          0.31          0.28         1.35 o                         
  -5  -2   6         53.65         53.70         2.71 o                         
  -4  -2   6         43.35         40.96         1.72 o                         
  -3  -2   6        103.07        102.13         1.69 o                         
  -2  -2   6         66.93         63.38         1.68 o                         
  -1  -2   6          9.08          8.40         0.91 o                         
   0  -2   6        165.17        165.76         1.93 o                         
   1  -2   6         46.99         38.36         1.06 o                         
   2  -2   6        229.01        234.21         4.23 o                         
   3  -2   6         24.19         23.62         1.62 o                         
   4  -2   6          4.24          2.31         1.05 o                         
   5  -2   6          4.63          5.86         2.08 o                         
  -6  -1   6          6.53          5.53         1.66 o                         
  -5  -1   6         22.08         19.53         1.34 o                         
  -4  -1   6         37.45         37.29         1.16 o                         
  -3  -1   6         38.28         38.05         1.27 o                         
  -2  -1   6         37.40         37.44         1.26 o                         
  -1  -1   6         16.07         16.33         0.85 o                         
   0  -1   6         13.16         14.37         1.03 o                         
   1  -1   6        242.72        236.85         3.82 o                         
   2  -1   6        232.27        244.01         5.50 o                         
   3  -1   6        852.14        840.61         9.44 o                         
   4  -1   6         70.10         68.81         2.97 o                         
   5  -1   6         29.85         32.70         1.66 o                         
   6  -1   6         24.47         23.97         2.92 o                         
  -6   0   6          6.86          5.80         2.28 o                         
  -5   0   6         18.32         18.54         2.44 o                         
  -4   0   6        204.49        197.05         2.91 o                         
  -3   0   6         10.29          8.66         0.80 o                         
  -2   0   6        217.93        225.17         3.55 o                         
  -1   0   6         13.92         13.16         1.02 o                         
   0   0   6        123.74        129.27         1.99 o                         
   1   0   6        228.45        244.84         3.24 o                         
   2   0   6        123.84        106.14         1.14 o                         
   3   0   6         41.76         42.80         2.32 o                         
   4   0   6         14.37         12.93         2.07 o                         
   5   0   6          0.46          1.02         1.65 o                         
   6   0   6          0.02          1.41         1.92 o                         
  -6   1   6          0.40          0.00         2.48 o                         
  -5   1   6         37.33         36.26         2.81 o                         
  -4   1   6          0.31          0.10         1.89 o                         
  -3   1   6        146.44        153.60         3.16 o                         
  -2   1   6         13.67         10.70         1.11 o                         
  -1   1   6         11.23         11.64         1.04 o                         
   0   1   6         43.76         47.81         1.37 o                         
   1   1   6         85.39         81.09         1.57 o                         
   2   1   6        145.27        144.69         1.32 o                         
   3   1   6        548.04        552.53         4.33 o                         
   4   1   6        365.86        362.36         5.87 o                         
   5   1   6          5.69          3.89         1.67 o                         
   6   1   6         42.02         47.03         3.34 o                         
  -5   2   6          1.38          0.35         2.05 o                         
  -4   2   6        109.30        107.17         3.88 o                         
  -3   2   6        236.38        221.52         6.76 o                         
  -2   2   6         26.51         23.82         1.06 o                         
  -1   2   6        141.61        157.67         2.31 o                         
   0   2   6         10.74         12.85         0.96 o                         
   1   2   6        333.10        335.13         3.00 o                         
   2   2   6         48.05         58.16         1.09 o                         
   3   2   6         31.15         27.07         1.00 o                         
   4   2   6          1.62          1.35         1.02 o                         
   5   2   6          3.90          3.13         1.66 o                         
   6   2   6          3.31          5.15         2.23 o                         
  -5   3   6         12.17         12.37         2.48 o                         
  -4   3   6         38.19         39.07         2.88 o                         
  -3   3   6         39.43         36.46         2.51 o                         
  -2   3   6        153.64        154.01         2.57 o                         
  -1   3   6          4.38          4.51         1.53 o                         
   0   3   6         17.59         19.18         1.97 o                         
   1   3   6         26.95         26.35         0.70 o                         
   2   3   6        343.80        361.51         5.10 o                         
   3   3   6          1.32          0.61         0.71 o                         
   4   3   6        310.00        321.92         4.64 o                         
   5   3   6         71.13         77.30         4.30 o                         
   6   3   6          1.82          0.78         2.12 o                         
  -5   4   6         20.49         19.49         2.90 o                         
  -4   4   6          4.80          4.53         1.99 o                         
  -3   4   6        178.16        174.88         4.31 o                         
  -2   4   6         51.58         49.86         2.38 o                         
  -1   4   6        103.87        101.40         3.03 o                         
   0   4   6         11.37          9.95         1.49 o                         
   1   4   6         65.00         61.51         1.02 o                         
   2   4   6        199.25        199.53         4.07 o                         
   3   4   6          0.62          0.39         0.75 o                         
   4   4   6          0.21          0.17         0.87 o                         
   5   4   6          0.28          0.50         1.23 o                         
   6   4   6          0.09          0.00         2.20 o                         
  -4   5   6         34.60         35.83         1.97 o                         
  -3   5   6          4.96          5.89         1.83 o                         
  -2   5   6         82.59         77.45         2.86 o                         
  -1   5   6         73.00         76.13         1.84 o                         
   0   5   6          0.42          0.39         0.94 o                         
   1   5   6         50.86         51.29         1.51 o                         
   2   5   6         10.47         10.51         1.10 o                         
   3   5   6        177.57        178.28         2.90 o                         
   4   5   6         20.33         19.63         1.49 o                         
   5   5   6         71.94         76.63         3.41 o                         
   6   5   6          7.97          8.49         2.23 o                         
  -3   6   6         24.88         22.05         1.67 o                         
  -1   6   6          3.05          3.23         1.52 o                         
   0   6   6         46.79         49.50         3.48 o                         
   1   6   6          3.04          1.81         1.41 o                         
   2   6   6         75.75         77.24         2.05 o                         
   3   6   6         35.40         32.42         1.60 o                         
   4   6   6          0.20          0.05         1.12 o                         
   5   6   6          0.58          0.11         1.65 o                         
  -2   7   6          1.75          0.65         1.32 o                         
  -1   7   6         53.99         59.90         1.92 o                         
   0   7   6         13.68         11.52         1.67 o                         
   1   7   6          9.72          9.58         1.67 o                         
   2   7   6         17.13         15.62         1.42 o                         
   3   7   6         42.32         45.53         2.83 o                         
   4   7   6         22.78         21.36         1.66 o                         
   5   7   6         14.70         15.17         2.32 o                         
  -1   8   6          7.13          7.45         2.27 o                         
   0   8   6         16.93         18.13         2.59 o                         
   1   8   6          3.44          2.34         1.19 o                         
   2   8   6         11.49         10.68         1.40 o                         
   3   8   6         28.06         26.05         1.42 o                         
   4   8   6          1.00          0.14         2.02 o                         
   1   9   6          0.30          1.01         2.01 o                         
   2   9   6          6.74          6.39         1.44 o                         
  -3  -7   7         28.07         29.61         1.90 o                         
  -2  -7   7          0.30          0.30         1.80 o                         
  -1  -7   7          7.59          8.89         2.18 o                         
   0  -7   7         27.37         22.99         2.47 o                         
   1  -7   7          0.95          0.73         1.81 o                         
  -4  -6   7          7.25          8.86         2.36 o                         
  -3  -6   7          5.36          5.16         1.27 o                         
  -2  -6   7          5.38          4.27         1.19 o                         
  -1  -6   7          3.06          4.76         1.79 o                         
   0  -6   7          2.00          2.24         1.57 o                         
   1  -6   7         49.73         53.79         3.04 o                         
   2  -6   7          2.49          3.54         1.84 o                         
   3  -6   7         13.28         13.90         2.30 o                         
  -5  -5   7         11.60          8.66         2.39 o                         
  -4  -5   7         55.51         53.02         3.23 o                         
  -3  -5   7         28.19         31.57         1.29 o                         
  -2  -5   7         51.68         55.89         1.85 o                         
  -1  -5   7          2.62          2.50         1.40 o                         
   0  -5   7         39.47         41.01         2.42 o                         
   1  -5   7         28.68         27.79         2.30 o                         
   2  -5   7         50.32         50.98         1.90 o                         
   3  -5   7          0.48          0.00         1.75 o                         
  -5  -4   7          0.08          0.00         1.83 o                         
  -4  -4   7          4.78          4.27         1.72 o                         
  -3  -4   7         91.74         98.00         2.06 o                         
  -2  -4   7          1.02          0.53         0.72 o                         
  -1  -4   7         16.19         15.61         1.17 o                         
   0  -4   7          4.46          4.14         1.59 o                         
   1  -4   7         92.61         89.08         2.20 o                         
   2  -4   7         83.13         83.74         2.21 o                         
   3  -4   7         22.42         22.42         2.27 o                         
   4  -4   7          5.87          6.55         2.23 o                         
  -5  -3   7          0.06          0.65         1.30 o                         
  -4  -3   7         80.83         83.56         4.74 o                         
  -3  -3   7         16.82         15.15         0.98 o                         
  -2  -3   7        235.97        242.92         6.15 o                         
  -1  -3   7         17.28         16.32         1.12 o                         
   0  -3   7          9.29          7.68         1.05 o                         
   1  -3   7        102.13        105.04         3.17 o                         
   2  -3   7         15.51         14.28         1.28 o                         
   3  -3   7        137.00        136.88         3.67 o                         
   4  -3   7         10.98         11.92         1.42 o                         
   5  -3   7         58.18         70.07         3.74 o                         
  -5  -2   7          1.75          2.32         0.99 o                         
  -4  -2   7          0.02          0.35         0.92 o                         
  -3  -2   7        120.89        121.48         1.83 o                         
  -2  -2   7        210.31        199.06         3.08 o                         
  -1  -2   7          5.79          5.99         0.80 o                         
   0  -2   7         22.18         21.31         1.81 o                         
   1  -2   7          6.35          4.62         0.75 o                         
   2  -2   7        379.24        383.80         6.05 o                         
   3  -2   7         19.82         18.35         1.71 o                         
   4  -2   7         16.52         13.83         1.42 o                         
   5  -2   7          1.13          0.97         1.28 o                         
  -5  -1   7          3.74          3.76         1.37 o                         
  -4  -1   7          9.45          7.51         1.05 o                         
  -3  -1   7        156.38        153.11         3.13 o                         
  -2  -1   7        105.11        107.47         3.23 o                         
  -1  -1   7        320.17        307.95         3.32 o                         
   0  -1   7          0.47          0.00         1.37 o                         
   1  -1   7         36.39         35.16         1.22 o                         
   2  -1   7         32.63         31.06         1.20 o                         
   3  -1   7        332.23        345.46         7.81 o                         
   4  -1   7         80.15         77.83         3.25 o                         
   5  -1   7         37.59         34.51         2.94 o                         
  -5   0   7          5.23          8.06         1.51 o                         
  -4   0   7          6.15          6.21         1.15 o                         
  -3   0   7          6.51          6.73         1.20 o                         
  -2   0   7        445.18        415.06         4.07 o                         
  -1   0   7        107.52         99.73         2.02 o                         
   0   0   7         13.00         11.59         1.09 o                         
   1   0   7         20.86         17.93         1.09 o                         
   2   0   7        143.33        133.30         2.75 o                         
   3   0   7        343.57        344.48         2.92 o                         
   4   0   7          1.41          1.67         1.75 o                         
   5   0   7          0.83          2.76         1.95 o                         
   6   0   7          0.00          0.00         1.93 o                         
  -5   1   7          2.04          2.21         1.98 o                         
  -4   1   7          5.38          3.90         1.43 o                         
  -3   1   7         75.57         75.42         2.14 o                         
  -2   1   7         33.42         30.68         1.47 o                         
  -1   1   7        513.21        509.06         5.10 o                         
   0   1   7         88.17         75.10         3.24 o                         
   1   1   7          0.07          0.38         0.87 o                         
   2   1   7         75.41         76.25         1.15 o                         
   3   1   7         68.49         68.25         1.31 o                         
   4   1   7        462.79        474.51         4.61 o                         
   5   1   7          7.27          4.12         1.97 o                         
   6   1   7         38.54         46.75         3.37 o                         
  -5   2   7          1.21          0.00         2.21 o                         
  -4   2   7         10.78         13.44         2.20 o                         
  -3   2   7         25.16         21.94         1.14 o                         
  -2   2   7         67.19         65.60         2.37 o                         
  -1   2   7        428.26        404.71         3.75 o                         
   0   2   7          1.86          1.69         1.00 o                         
   1   2   7         18.12         15.77         0.93 o                         
   2   2   7          4.39          3.40         0.58 o                         
   3   2   7        259.46        258.77         2.76 o                         
   4   2   7         51.92         52.04         1.67 o                         
   5   2   7          2.74          2.23         1.18 o                         
   6   2   7          0.51          1.20         2.12 o                         
  -5   3   7          0.51          1.38         2.17 o                         
  -4   3   7          7.74          6.03         1.97 o                         
  -3   3   7          0.22          1.02         1.31 o                         
  -2   3   7        118.70        109.31         3.40 o                         
  -1   3   7         45.94         45.05         2.45 o                         
   0   3   7        288.91        287.83         4.49 o                         
   1   3   7          9.90          9.65         0.72 o                         
   2   3   7          7.53          6.87         0.71 o                         
   3   3   7         23.97         26.25         1.05 o                         
   4   3   7        277.41        288.80         3.79 o                         
   5   3   7        174.32        186.73         6.54 o                         
   6   3   7          0.79          0.60         1.35 o                         
  -4   4   7          0.54          0.00         1.99 o                         
  -3   4   7         26.21         32.88         2.48 o                         
  -2   4   7         26.88         24.96         1.52 o                         
  -1   4   7        137.63        131.01         3.50 o                         
   0   4   7         93.15         90.28         2.79 o                         
   1   4   7         11.75         12.27         1.12 o                         
   2   4   7         28.30         26.79         0.98 o                         
   3   4   7          5.84          5.15         0.82 o                         
   4   4   7         90.60         98.29         1.91 o                         
   5   4   7          0.25          0.39         1.19 o                         
   6   4   7          0.02          0.08         1.46 o                         
  -4   5   7          1.19          0.30         1.41 o                         
  -3   5   7          8.17          5.80         1.94 o                         
  -2   5   7         21.64         20.27         1.46 o                         
  -1   5   7         36.71         34.73         2.26 o                         
   0   5   7        101.08         98.40         2.94 o                         
   1   5   7         45.49         46.68         1.59 o                         
   2   5   7          2.60          2.37         1.00 o                         
   3   5   7         28.10         29.41         1.14 o                         
   5   5   7        179.60        191.42         4.83 o                         
   6   5   7         22.52         20.26         2.62 o                         
  -3   6   7          3.17          3.30         1.42 o                         
  -2   6   7         41.31         40.52         2.71 o                         
  -1   6   7          1.44          1.42         1.60 o                         
   0   6   7         78.48         83.40         2.07 o                         
   1   6   7          0.41          0.67         0.99 o                         
   2   6   7         13.53         15.41         1.35 o                         
   3   6   7         15.78         15.12         1.37 o                         
   4   6   7         11.15         11.17         1.44 o                         
   5   6   7          3.41          2.66         1.93 o                         
  -2   7   7          0.85          0.61         1.42 o                         
  -1   7   7         31.06         31.75         1.67 o                         
   0   7   7          0.47          0.45         1.44 o                         
   1   7   7         35.73         36.39         2.42 o                         
   2   7   7          6.51          5.13         1.24 o                         
   3   7   7          0.22          0.00         1.18 o                         
   4   7   7         13.85         14.57         1.50 o                         
   5   7   7         24.34         25.65         2.70 o                         
  -1   8   7         20.97         22.72         2.81 o                         
   0   8   7          4.36          4.10         1.33 o                         
   1   8   7         11.44         12.03         1.97 o                         
   2   8   7          2.43          1.38         1.78 o                         
   3   8   7          8.51          9.33         1.17 o                         
   4   8   7          2.46          1.62         1.35 o                         
  -2  -7   8         14.59         12.26         2.30 o                         
  -1  -7   8          5.96          6.42         2.15 o                         
   0  -7   8          3.45          4.17         2.20 o                         
  -3  -6   8          7.87          7.30         1.43 o                         
  -2  -6   8         19.97         21.36         2.25 o                         
  -1  -6   8          0.58          0.98         1.70 o                         
   0  -6   8          3.05          2.69         1.64 o                         
   1  -6   8          0.36          0.60         1.20 o                         
   2  -6   8          3.32          3.19         1.84 o                         
  -4  -5   8         18.76         17.11         2.27 o                         
  -3  -5   8          3.58          2.05         1.13 o                         
  -2  -5   8         93.59         99.79         3.30 o                         
  -1  -5   8          0.99          0.18         1.42 o                         
   0  -5   8         20.52         23.93         2.31 o                         
   1  -5   8         10.25          7.73         1.30 o                         
   2  -5   8          0.17          0.07         1.20 o                         
   3  -5   8          1.15          0.41         1.84 o                         
  -5  -4   8          1.15          1.03         2.01 o                         
  -4  -4   8          1.36          1.00         2.05 o                         
  -3  -4   8          9.77          9.19         0.97 o                         
  -2  -4   8         22.30         22.29         2.50 o                         
  -1  -4   8         59.23         59.91         2.78 o                         
   0  -4   8          0.00          0.00         1.52 o                         
   1  -4   8          0.87          1.11         1.17 o                         
   2  -4   8          1.76          0.95         1.08 o                         
   3  -4   8         40.39         42.65         2.83 o                         
   4  -4   8         33.07         37.54         2.08 o                         
  -5  -3   8          2.79          2.06         1.11 o                         
  -4  -3   8         22.54         23.20         1.68 o                         
  -3  -3   8        111.79        113.79         2.29 o                         
  -2  -3   8         26.52         26.83         1.14 o                         
  -1  -3   8        159.32        153.45         3.20 o                         
   0  -3   8         20.51         16.93         2.07 o                         
   1  -3   8         31.04         28.44         2.26 o                         
   2  -3   8         28.27         25.56         2.12 o                         
   3  -3   8          4.38          4.25         1.13 o                         
   4  -3   8          5.79          6.09         1.38 o                         
  -5  -2   8         13.09         13.83         1.71 o                         
  -4  -2   8          0.49          0.31         0.97 o                         
  -3  -2   8          0.74          0.46         0.69 o                         
  -2  -2   8          0.05          0.00         1.12 o                         
  -1  -2   8         87.14         89.53         1.66 o                         
   0  -2   8         74.53         76.14         2.82 o                         
   1  -2   8          0.00          0.37         0.73 o                         
   2  -2   8          4.82          5.38         1.55 o                         
   3  -2   8          0.52          0.39         1.41 o                         
   4  -2   8         93.35        103.22         3.91 o                         
   5  -2   8          6.76          4.95         1.97 o                         
  -5  -1   8          2.03          2.35         1.88 o                         
  -4  -1   8         11.76          9.78         1.09 o                         
  -3  -1   8        120.42        108.23         2.47 o                         
  -2  -1   8        129.77        124.73         2.51 o                         
  -1  -1   8        309.81        301.23         3.54 o                         
   0  -1   8         43.27         40.11         2.21 o                         
   1  -1   8         49.20         46.42         1.46 o                         
   2  -1   8         64.54         63.07         1.73 o                         
   3  -1   8         14.29         10.75         1.20 o                         
   4  -1   8          6.08          6.10         1.97 o                         
   5  -1   8         35.30         38.97         2.92 o                         
  -5   0   8          2.66          1.12         2.03 o                         
  -4   0   8          6.21          8.34         1.23 o                         
  -3   0   8          8.17          5.43         1.22 o                         
  -2   0   8         23.23         24.52         1.41 o                         
  -1   0   8          7.98          5.95         1.14 o                         
   0   0   8        191.50        188.13         4.31 o                         
   1   0   8         33.91         32.96         1.38 o                         
   2   0   8          0.18          0.30         0.85 o                         
   3   0   8         43.62         44.99         1.33 o                         
   4   0   8          5.32          4.45         1.83 o                         
   5   0   8         52.42         63.42         3.37 o                         
  -5   1   8          8.36          5.05         1.70 o                         
  -4   1   8          0.19          0.00         1.94 o                         
  -3   1   8         29.32         24.36         1.49 o                         
  -2   1   8        284.23        270.88         8.97 o                         
  -1   1   8          2.99          1.98         1.07 o                         
   0   1   8        408.41        397.76         4.59 o                         
   1   1   8          5.42          5.74         1.01 o                         
   2   1   8         47.25         43.58         1.49 o                         
   3   1   8         73.17         69.18         1.90 o                         
   4   1   8          4.96          4.53         1.32 o                         
   5   1   8          0.00          1.07         1.87 o                         
   6   1   8         39.18         40.06         3.31 o                         
  -5   2   8         27.45         30.90         2.53 o                         
  -4   2   8         19.27         20.30         1.74 o                         
  -3   2   8          1.25          0.29         1.02 o                         
  -2   2   8         27.96         28.86         1.53 o                         
  -1   2   8        163.56        157.90         2.69 o                         
   0   2   8          0.91          1.32         1.59 o                         
   1   2   8        134.05        132.16         1.92 o                         
   2   2   8          5.70          5.14         0.66 o                         
   3   2   8         18.17         17.42         0.87 o                         
   4   2   8         63.91         63.55         2.06 o                         
   5   2   8         16.71         17.03         2.21 o                         
   6   2   8          4.49          4.78         2.33 o                         
  -4   3   8          5.90          4.41         1.47 o                         
  -3   3   8          2.51          1.93         1.72 o                         
  -2   3   8         74.20         69.21         3.04 o                         
  -1   3   8        141.74        130.77         3.67 o                         
   0   3   8        248.25        247.78         4.55 o                         
   1   3   8         79.46         74.91         1.36 o                         
   2   3   8         25.31         23.43         0.93 o                         
   3   3   8         41.63         41.54         1.21 o                         
   4   3   8          9.00          7.40         0.94 o                         
   5   3   8         27.97         27.95         2.58 o                         
   6   3   8          4.84          5.90         2.26 o                         
  -4   4   8          1.01          0.91         1.80 o                         
  -3   4   8          9.72         11.92         1.51 o                         
  -2   4   8          7.07          3.08         1.91 o                         
  -1   4   8         69.43         68.07         2.87 o                         
   0   4   8        154.12        153.38         3.73 o                         
   1   4   8         31.65         33.18         1.52 o                         
   2   4   8         31.22         31.70         1.03 o                         
   3   4   8          0.03          0.00         0.72 o                         
   4   4   8         57.78         60.63         1.59 o                         
   5   4   8         16.16         12.56         1.42 o                         
   6   4   8          6.00          7.76         2.40 o                         
  -3   5   8          0.52          0.21         1.39 o                         
  -2   5   8          4.36          3.20         1.70 o                         
  -1   5   8         87.31         85.94         3.24 o                         
   0   5   8          0.64          0.54         1.55 o                         
   1   5   8        193.91        198.29         2.97 o                         
   2   5   8          0.00          0.00         0.90 o                         
   3   5   8         12.09         10.16         1.45 o                         
   4   5   8         20.36         20.50         1.20 o                         
   5   5   8          9.21          9.14         1.61 o                         
  -3   6   8          3.17          2.49         2.03 o                         
  -2   6   8          0.54          0.46         1.82 o                         
  -1   6   8          3.95          2.94         1.74 o                         
   0   6   8         86.16         87.92         2.25 o                         
   1   6   8         21.51         19.08         1.34 o                         
   2   6   8         27.26         30.92         2.46 o                         
   3   6   8          2.68          2.08         1.07 o                         
   4   6   8          4.32          3.65         1.21 o                         
   5   6   8         33.92         32.21         2.68 o                         
  -2   7   8          0.00          0.00         1.98 o                         
  -1   7   8          7.45          6.41         1.34 o                         
   0   7   8         25.29         26.71         2.28 o                         
   1   7   8         44.70         49.91         2.82 o                         
   2   7   8         29.66         30.23         2.48 o                         
   3   7   8          1.82          2.48         1.27 o                         
   4   7   8          5.59          4.03         1.44 o                         
   0   8   8          3.86          2.27         1.84 o                         
   1   8   8         35.50         35.38         2.62 o                         
   2   8   8          0.63          0.37         1.83 o                         
   3   8   8          5.03          5.39         1.37 o                         
  -3  -6   9          8.80          6.55         1.96 o                         
  -2  -6   9         14.33         15.99         2.22 o                         
  -1  -6   9          1.35          1.57         1.83 o                         
   0  -6   9         26.29         23.37         2.57 o                         
   1  -6   9         10.47         11.11         1.68 o                         
  -3  -5   9          3.59          3.01         1.22 o                         
  -2  -5   9         28.45         35.16         2.48 o                         
  -1  -5   9         23.87         25.10         2.40 o                         
   0  -5   9         21.92         22.46         2.49 o                         
   1  -5   9          2.47          2.07         1.28 o                         
   2  -5   9          5.36          6.40         1.38 o                         
  -4  -4   9          2.63          1.04         1.94 o                         
  -2  -4   9         58.16         59.91         1.96 o                         
  -1  -4   9         63.93         68.75         2.27 o                         
   0  -4   9          2.29          1.15         1.15 o                         
   1  -4   9         72.82         70.04         2.32 o                         
   2  -4   9          6.94          6.42         1.33 o                         
   3  -4   9          0.79          0.96         1.87 o                         
  -4  -3   9         14.90         14.64         1.31 o                         
  -3  -3   9          0.71          0.11         0.94 o                         
  -2  -3   9          3.00          2.88         0.78 o                         
  -1  -3   9        116.15        120.16         4.16 o                         
   0  -3   9          0.33          0.06         1.71 o                         
   1  -3   9         51.80         50.54         2.69 o                         
   2  -3   9          0.70          0.52         1.64 o                         
   3  -3   9         10.28         12.81         1.39 o                         
   4  -3   9          0.83          0.71         1.27 o                         
  -5  -2   9          9.77         10.56         1.75 o                         
  -4  -2   9          4.39          4.12         1.10 o                         
  -3  -2   9          2.39          1.49         0.99 o                         
  -2  -2   9         80.00         80.56         1.79 o                         
  -1  -2   9        200.93        201.44         3.21 o                         
   0  -2   9        107.37         95.69         3.45 o                         
   1  -2   9         48.49         45.20         1.49 o                         
   2  -2   9         64.29         58.48         2.70 o                         
   3  -2   9          0.69          1.56         1.58 o                         
   4  -2   9         16.77         18.51         2.46 o                         
  -5  -1   9         14.03         13.11         2.64 o                         
  -4  -1   9         12.59         10.59         1.44 o                         
  -3  -1   9          9.85          8.43         1.30 o                         
  -2  -1   9          5.56          3.24         1.21 o                         
  -1  -1   9         20.94         23.01         1.51 o                         
   0  -1   9        139.98        128.96         3.73 o                         
   1  -1   9         45.07         47.17         2.21 o                         
   2  -1   9         17.78         15.80         1.13 o                         
   3  -1   9          2.88          1.92         0.95 o                         
   4  -1   9          7.98          8.26         2.09 o                         
   5  -1   9          2.36          0.87         2.09 o                         
  -5   0   9          0.00          0.40         2.02 o                         
  -4   0   9         39.35         42.90         2.24 o                         
  -3   0   9          1.27          0.68         1.19 o                         
  -2   0   9         10.98          9.75         1.37 o                         
  -1   0   9        203.68        206.58         3.17 o                         
   0   0   9        360.00        349.08         3.93 o                         
   1   0   9         50.05         41.26         1.52 o                         
   2   0   9         93.74         90.41         2.93 o                         
   3   0   9         15.25         13.78         1.02 o                         
   4   0   9          2.62          1.81         1.10 o                         
   5   0   9         38.86         44.07         3.24 o                         
  -4   1   9          5.81          5.45         2.27 o                         
  -3   1   9         36.06         37.91         1.81 o                         
  -2   1   9         12.12          8.97         1.29 o                         
  -1   1   9         52.66         48.34         1.90 o                         
   0   1   9        102.68         99.87         2.33 o                         
   1   1   9         18.01         16.79         1.34 o                         
   2   1   9         64.32         62.79         1.86 o                         
   3   1   9          0.44          0.65         0.91 o                         
   4   1   9          0.58          0.82         1.08 o                         
   5   1   9          1.38          0.74         1.77 o                         
  -4   2   9          9.05          6.72         2.04 o                         
  -3   2   9         26.59         30.96         1.72 o                         
  -2   2   9          8.40          5.73         1.27 o                         
  -1   2   9         53.77         51.50         1.93 o                         
   0   2   9        193.44        195.56         4.70 o                         
   1   2   9        303.97        294.24         3.62 o                         
   2   2   9          0.11          0.00         0.91 o                         
   3   2   9         40.80         41.80         1.67 o                         
   4   2   9          1.17          0.56         1.11 o                         
   5   2   9         12.53         11.34         2.33 o                         
  -4   3   9         20.35         13.85         2.74 o                         
  -3   3   9          2.65          2.90         2.07 o                         
  -2   3   9         25.90         26.58         2.33 o                         
  -1   3   9         65.62         62.32         2.98 o                         
   0   3   9         20.47         18.82         2.03 o                         
   1   3   9        102.31        103.27         2.70 o                         
   2   3   9         13.00         13.11         1.50 o                         
   3   3   9         14.41         14.34         1.93 o                         
   4   3   9          0.51          0.00         1.11 o                         
   5   3   9          0.17          0.53         1.78 o                         
  -3   4   9         34.39         33.53         3.00 o                         
  -2   4   9          0.00          0.00         1.95 o                         
  -1   4   9          1.73          0.80         1.86 o                         
   0   4   9         22.33         23.43         2.24 o                         
   1   4   9        114.33        123.61         3.69 o                         
   2   4   9        100.13        105.23         3.45 o                         
   3   4   9          8.19          7.10         0.86 o                         
   4   4   9          5.95          5.04         0.94 o                         
   5   4   9          0.32          0.31         1.20 o                         
  -3   5   9          9.21          6.14         2.25 o                         
  -2   5   9         14.22         11.82         2.37 o                         
  -1   5   9         20.22         21.08         2.36 o                         
   0   5   9         92.33         96.29         3.33 o                         
   1   5   9          5.79          4.23         1.11 o                         
   2   5   9         13.88         11.97         1.93 o                         
   3   5   9         18.69         21.07         1.45 o                         
   4   5   9          1.29          0.92         1.14 o                         
   5   5   9          1.60          0.00         1.08 o                         
  -2   6   9         16.48         15.75         2.51 o                         
  -1   6   9          7.12          7.56         2.03 o                         
   0   6   9          0.24          0.00         1.13 o                         
   1   6   9          0.59          0.60         1.12 o                         
   2   6   9         53.52         63.32         3.19 o                         
   3   6   9          9.06          8.20         1.33 o                         
   4   6   9          4.08          4.58         1.30 o                         
  -1   7   9          8.30          7.66         1.46 o                         
   0   7   9         24.55         22.47         2.44 o                         
   1   7   9         22.32         19.90         2.26 o                         
   2   7   9         16.28         19.52         2.33 o                         
   3   7   9          0.57          0.55         1.27 o                         
   4   7   9          2.88          2.52         1.39 o                         
   1   8   9          2.37          3.51         2.01 o                         
   2   8   9          0.04          0.26         1.87 o                         
  -2  -5  10          3.02          3.24         1.31 o                         
  -1  -5  10          0.32          0.55         1.27 o                         
   0  -5  10          0.86          2.06         1.32 o                         
   1  -5  10          0.07          0.00         1.29 o                         
   2  -5  10          8.70         11.59         1.62 o                         
  -3  -4  10         17.03         15.42         1.35 o                         
  -2  -4  10          0.50          0.00         1.58 o                         
  -1  -4  10          7.67         10.56         1.53 o                         
   0  -4  10          1.46          1.39         1.16 o                         
   1  -4  10         54.44         50.82         2.15 o                         
   2  -4  10          8.84          7.36         1.66 o                         
   3  -4  10          1.23          0.29         2.04 o                         
  -4  -3  10         17.60         16.28         1.40 o                         
  -3  -3  10          1.43          0.77         1.03 o                         
  -2  -3  10         21.76         21.74         1.13 o                         
  -1  -3  10          5.62          4.82         1.94 o                         
   0  -3  10          3.20          1.05         1.91 o                         
   1  -3  10          8.94          8.98         2.08 o                         
   2  -3  10          0.45          1.55         1.74 o                         
   3  -3  10         14.08         14.50         1.60 o                         
  -4  -2  10          5.77          4.01         1.49 o                         
  -3  -2  10         19.95         19.97         1.65 o                         
  -2  -2  10         14.31         14.29         1.47 o                         
  -1  -2  10         21.35         21.74         2.32 o                         
   0  -2  10         19.18         18.91         2.09 o                         
   1  -2  10         27.71         25.13         2.39 o                         
   2  -2  10        108.52        103.23         3.64 o                         
   3  -2  10          2.76          1.34         1.69 o                         
   4  -2  10          0.44          0.00         1.93 o                         
  -4  -1  10          0.93          0.68         1.35 o                         
  -3  -1  10         55.39         55.81         2.17 o                         
  -2  -1  10         10.27          8.94         1.30 o                         
  -1  -1  10         20.22         19.04         1.62 o                         
   0  -1  10         25.12         22.98         2.44 o                         
   1  -1  10          0.15          0.00         0.95 o                         
   2  -1  10         18.08         18.09         1.50 o                         
   3  -1  10          8.20          6.30         1.88 o                         
   4  -1  10         12.21         15.45         2.36 o                         
  -4   0  10         11.06         10.11         2.26 o                         
  -3   0  10          1.69          1.45         1.31 o                         
  -2   0  10         63.80         66.08         3.27 o                         
  -1   0  10          4.93          2.79         1.28 o                         
   0   0  10         89.23         96.14         2.52 o                         
   1   0  10         16.05         14.15         1.29 o                         
   2   0  10        103.50        103.04         2.35 o                         
   3   0  10         85.24         80.66         1.79 o                         
   4   0  10          0.13          0.00         1.12 o                         
   5   0  10          0.50          0.64         2.29 o                         
  -4   1  10         10.62          9.77         2.25 o                         
  -3   1  10         32.09         31.66         1.77 o                         
  -2   1  10         25.01         21.77         1.54 o                         
  -1   1  10         30.07         32.22         1.65 o                         
   0   1  10         15.89         13.62         1.45 o                         
   1   1  10         40.16         35.19         1.91 o                         
   2   1  10         10.61         10.73         1.29 o                         
   3   1  10          2.45          2.53         1.08 o                         
   4   1  10         14.90         14.81         1.48 o                         
   5   1  10          5.53          4.62         2.09 o                         
  -4   2  10          8.16          6.85         2.61 o                         
  -3   2  10         28.82         29.51         1.79 o                         
  -2   2  10         12.25          9.66         1.42 o                         
  -1   2  10         21.52         20.62         1.56 o                         
   0   2  10         88.85         92.97         2.33 o                         
   1   2  10        134.29        136.87         2.72 o                         
   2   2  10          0.58          0.29         0.88 o                         
   3   2  10        128.66        136.91         3.04 o                         
   4   2  10         21.32         20.56         1.61 o                         
   5   2  10          0.33          1.06         1.89 o                         
  -3   3  10          1.76          0.00         2.18 o                         
  -2   3  10         65.81         77.86         3.66 o                         
  -1   3  10          0.65          0.24         1.93 o                         
   0   3  10          5.55          5.42         1.66 o                         
   1   3  10         22.37         20.04         1.48 o                         
   2   3  10         10.54          6.84         1.06 o                         
   3   3  10         13.68         12.17         1.33 o                         
   4   3  10          3.25          3.12         1.22 o                         
   5   3  10          7.20          6.45         1.52 o                         
  -3   4  10         12.93         14.62         2.45 o                         
  -2   4  10         15.59         15.83         2.39 o                         
  -1   4  10         37.88         35.56         2.76 o                         
   0   4  10          8.04          7.16         1.89 o                         
   1   4  10        125.44        136.02         2.79 o                         
   2   4  10         87.92         88.82         3.54 o                         
   3   4  10          8.91         10.09         2.01 o                         
   4   4  10         52.58         55.27         2.13 o                         
   5   4  10          0.79          1.27         1.44 o                         
  -2   5  10          5.59          5.02         2.10 o                         
  -1   5  10         23.40         23.02         2.51 o                         
   0   5  10          2.62          1.72         1.27 o                         
   1   5  10          0.31          0.10         1.09 o                         
   2   5  10         18.33         19.97         2.18 o                         
   3   5  10          0.27          0.25         1.06 o                         
   4   5  10          0.75          0.00         1.62 o                         
  -1   6  10          0.15          0.40         1.99 o                         
   0   6  10          9.44          8.30         1.43 o                         
   1   6  10         34.34         34.45         1.76 o                         
   2   6  10         67.49         74.72         3.61 o                         
   3   6  10         22.66         23.45         2.44 o                         
   4   6  10         13.29         13.25         1.57 o                         
   0   7  10          1.22          1.05         1.91 o                         
   1   7  10          1.53          0.80         1.94 o                         
   2   7  10          0.08          0.00         1.95 o                         
   3   7  10          3.55          1.95         2.02 o                         
  -1  -5  11          5.46          3.46         1.44 o                         
   0  -5  11          9.50          8.02         1.65 o                         
  -2  -4  11          0.08          0.00         1.36 o                         
  -1  -4  11          7.26          7.28         1.57 o                         
   0  -4  11          0.00          0.02         1.37 o                         
   1  -4  11         22.42         24.32         3.09 o                         
   2  -4  11          5.73          6.20         1.54 o                         
  -3  -3  11          0.19          0.38         1.35 o                         
  -2  -3  11         27.44         32.53         3.11 o                         
  -1  -3  11          2.86          3.44         1.88 o                         
   0  -3  11         22.86         23.21         2.45 o                         
   1  -3  11          1.84          1.87         2.06 o                         
   2  -3  11         29.37         27.27         2.77 o                         
   3  -3  11         35.92         43.94         3.18 o                         
  -3  -2  11          7.24          8.28         1.57 o                         
  -2  -2  11         18.53         18.96         1.88 o                         
  -1  -2  11          1.90          1.28         1.90 o                         
   0  -2  11          6.16          8.00         1.93 o                         
   1  -2  11          8.77          7.16         2.17 o                         
   2  -2  11         42.57         42.68         2.96 o                         
   3  -2  11          1.09          0.55         1.89 o                         
  -4  -1  11          4.64          6.27         1.62 o                         
  -3  -1  11         10.00          9.20         1.55 o                         
  -2  -1  11          0.60          1.25         1.29 o                         
  -1  -1  11         44.81         49.36         2.10 o                         
   0  -1  11          3.51          2.15         1.81 o                         
   1  -1  11         16.13         18.14         1.41 o                         
   2  -1  11          2.63          1.47         1.01 o                         
   3  -1  11         44.33         51.67         3.04 o                         
   4  -1  11         18.93         27.30         2.95 o                         
  -4   0  11          7.95          7.88         1.67 o                         
  -3   0  11          0.12          0.13         1.36 o                         
  -2   0  11         26.08         29.38         1.90 o                         
  -1   0  11         16.03         15.44         2.97 o                         
   0   0  11          8.39         11.69         1.94 o                         
   1   0  11          0.28          0.00         1.01 o                         
   2   0  11         37.63         40.48         1.80 o                         
   3   0  11         26.16         19.86         1.24 o                         
   4   0  11         15.12         13.60         2.38 o                         
  -3   1  11          6.79          6.13         1.48 o                         
  -2   1  11         27.74         25.57         1.79 o                         
  -1   1  11         17.62         15.37         1.63 o                         
   0   1  11         18.37         17.68         1.61 o                         
   1   1  11          8.16          7.64         1.28 o                         
   2   1  11          0.85          0.67         1.11 o                         
   3   1  11          8.88          9.40         1.25 o                         
   4   1  11         26.26         29.17         1.76 o                         
  -3   2  11          2.27          0.94         1.41 o                         
  -2   2  11          2.18          2.30         1.37 o                         
  -1   2  11         54.70         56.29         2.11 o                         
   0   2  11          1.01          0.15         1.31 o                         
   1   2  11         11.21         14.20         1.37 o                         
   2   2  11          2.51          0.82         0.98 o                         
   3   2  11         46.92         45.82         1.93 o                         
   4   2  11          3.44          1.70         1.28 o                         
  -3   3  11          0.63          0.90         2.46 o                         
  -2   3  11         19.28         16.69         2.59 o                         
  -1   3  11         13.29          9.96         2.27 o                         
   0   3  11         37.59         38.00         2.58 o                         
   1   3  11          1.01          0.00         1.37 o                         
   2   3  11          0.25          1.21         1.60 o                         
   3   3  11          0.63          0.24         1.09 o                         
   4   3  11          7.01          5.93         1.37 o                         
  -2   4  11          1.16          0.55         1.91 o                         
  -1   4  11         13.90         12.59         2.49 o                         
   0   4  11         34.23         35.35         2.59 o                         
   1   4  11          7.00          6.00         1.24 o                         
   2   4  11          7.64          8.46         1.92 o                         
   3   4  11          5.85          6.48         1.78 o                         
   4   4  11         25.06         25.47         2.64 o                         
  -2   5  11          0.47          0.00         2.18 o                         
  -1   5  11         26.87         26.72         2.82 o                         
   0   5  11          0.78          0.42         1.31 o                         
   1   5  11         16.07         15.51         1.50 o                         
   2   5  11          0.06          1.50         1.62 o                         
   3   5  11          1.73          0.59         1.66 o                         
   4   5  11          0.68          1.43         1.74 o                         
  -1   6  11          0.35          0.73         2.05 o                         
   0   6  11         23.97         25.36         1.86 o                         
   1   6  11          1.26          1.03         1.22 o                         
   2   6  11         14.57         15.04         2.21 o                         
   3   6  11          3.25          2.07         2.10 o                         
  -1  -4  12         11.28         12.76         1.79 o                         
   0  -4  12          2.48          1.93         1.41 o                         
  -2  -3  12         27.72         32.00         4.42 o                         
  -1  -3  12         24.76         21.91         2.97 o                         
   0  -3  12          5.76          3.83         2.20 o                         
   1  -3  12         24.81         31.40         3.00 o                         
   2  -3  12          1.53          0.58         2.03 o                         
  -2  -2  12         32.34         36.80         2.12 o                         
  -1  -2  12          2.84          2.90         2.21 o                         
   0  -2  12         23.55         22.74         2.47 o                         
   1  -2  12          0.27          0.00         1.95 o                         
   2  -2  12         20.92         24.00         2.77 o                         
  -3  -1  12          3.10          2.79         1.60 o                         
  -2  -1  12         16.03         19.05         1.82 o                         
  -1  -1  12         82.52         95.40         2.79 o                         
   0  -1  12         11.60         10.28         2.37 o                         
   1  -1  12         35.93         33.52         1.82 o                         
   2  -1  12         10.65         10.72         2.21 o                         
   3  -1  12         30.12         30.41         2.84 o                         
  -3   0  12          2.40          2.85         1.65 o                         
  -2   0  12         36.12         38.21         2.04 o                         
  -1   0  12         11.41         11.62         1.57 o                         
   0   0  12         25.44         26.42         2.48 o                         
   1   0  12         18.43         19.08         1.59 o                         
   2   0  12          4.27          3.67         1.23 o                         
   3   0  12         28.51         30.99         1.49 o                         
  -3   1  12         26.87         30.46         2.10 o                         
  -2   1  12          0.01          0.00         2.07 o                         
  -1   1  12         50.26         58.85         2.34 o                         
   0   1  12         87.67        100.38         4.42 o                         
   1   1  12          2.52          2.26         1.24 o                         
   2   1  12         42.84         48.45         1.97 o                         
   3   1  12          1.27          1.09         1.13 o                         
   4   1  12         47.63         54.14         2.34 o                         
  -2   2  12          5.62          3.98         1.54 o                         
  -1   2  12         31.82         34.93         1.96 o                         
   0   2  12          0.34          0.84         1.43 o                         
   1   2  12         33.45         32.99         2.12 o                         
   2   2  12          2.04          2.57         1.14 o                         
   3   2  12         19.28         19.29         1.58 o                         
   4   2  12          8.47          6.65         1.47 o                         
  -2   3  12         13.65         13.53         2.76 o                         
  -1   3  12          2.53          0.21         2.01 o                         
   0   3  12         64.63         76.02         3.59 o                         
   1   3  12         22.88         26.75         2.31 o                         
   2   3  12         23.61         23.97         2.51 o                         
   3   3  12         10.07         10.99         2.23 o                         
   4   3  12         15.78         15.63         1.69 o                         
  -1   4  12         13.14         13.14         2.38 o                         
   0   4  12          9.69          8.73         2.09 o                         
   1   4  12          8.69          8.60         2.14 o                         
   2   4  12         12.96         14.72         2.34 o                         
   3   4  12          2.19          0.90         1.93 o                         
  -1   5  12          2.67          1.57         2.07 o                         
   0   5  12          4.95          6.46         1.57 o                         
   1   5  12         35.03         39.44         2.97 o                         
   2   5  12          0.02          0.00         1.72 o                         
   3   5  12         13.03         13.28         2.53 o                         
  -1  -2  13          0.02          0.27         2.43 o                         
   0  -2  13         27.87         35.69         3.03 o                         
  -2  -1  13          0.41          0.08         2.07 o                         
  -1  -1  13         13.01         16.30         2.46 o                         
   0  -1  13          0.93          1.15         2.20 o                         
   1  -1  13         14.28         11.08         2.51 o                         
   2  -1  13         14.81         14.00         2.70 o                         
  -2   0  13          2.21          1.32         1.62 o                         
  -1   0  13         28.00         33.13         2.77 o                         
   0   0  13         11.04         17.75         2.54 o                         
   1   0  13         16.30         12.78         1.56 o                         
   2   0  13          4.15          4.46         1.34 o                         
  -2   1  13          4.66          3.58         1.59 o                         
  -1   1  13         11.12         10.51         1.72 o                         
   0   1  13         28.98         28.39         3.00 o                         
   1   1  13          0.07          0.00         1.33 o                         
   2   1  13         20.94         19.97         1.66 o                         
   3   1  13          8.52          8.47         1.49 o                         
  -1   2  13         25.72         28.00         3.18 o                         
   0   2  13          7.58          7.35         1.57 o                         
   1   2  13         24.98         28.93         1.93 o                         
   2   2  13          2.72          1.78         1.68 o                         
   3   2  13          6.90          6.55         1.47 o                         
  -1   3  13          0.00          0.00         1.99 o                         
   0   3  13         33.65         38.12         3.18 o                         
   1   3  13         23.65         23.13         2.45 o                         
   2   3  13          3.78          3.86         1.95 o                         
   3   3  13         16.11         15.02         2.45 o                         
   0   4  13         25.14         27.29         1.94 o                         
   1   4  13          1.14          0.21         2.07 o                         
   2   4  13         15.71         15.50         2.31 o                         
   0   1  14          2.10          2.56         2.42 o                         
   1   1  14          5.05          3.73         1.44 o                         
   1   2  14         25.72         35.71         2.86 o                         
                                                                                
